# Supplementary material for: Use of mHealth Solutions for Improving Access to Adolescents' Sexual and Reproductive Health Services in Resource-Limited Settings: Lessons From Zimbabwe
Source: Front Reprod Health. 2021 Sep 28;3:656351. doi: 10.3389/frph.2021.656351 (PMC9580669; doi:10.3389/frph.2021.656351)
Supplement: Supplementary file 1 [file Table_1.XLS]

## Sheet: Referrals and confirmati
sex	age	age_group(1=10-14, 2=15-19)	Marital status(1=Single,2=Married,3=Divorced,9=Missing)	Inschool=1,Out of school=2)	District(1=Bulawayo,2=Chipinge,3=Gweru,4=Makoni,5=Mazowe,6=Mutare)	Date referred	Organisation refered to(1=MOHCC,2=PSI,3=ZNFPC,4=CeSHHAR)	services	referred for (1=HTS, 2=Reproductive health)	Referral completed (1=Yes, 0=No)	referral confirmation - Date	Days for referral completion (Missing=99)	Coded days (	Referral type (1=mhealth, 2=paper-based)
Female	16	2	1	1	1	2019-09-29	1	18 Family Planning	2	1	2019-10-01	2	1	1
Female	19	2	1	1	1	2019-09-27	1	18 Family Planning	2	1	2019-10-01	4	1	1
Female	10	1	1	1	3	2019-10-10	1	20 STI –screening /treatment	1	1	2019-10-15	5	1	1
Female	10	1	1	1	3	2019-10-14	1	20 STI –screening /treatment	1	1	2019-10-15	1	1	1
Female	10	1	1	1	3	2019-10-15	1	14 PEP	1	1	2019-10-15	0	0	2
Female	10	1	1	1	3	2019-10-12	1	14 PEP	1	1	2019-10-15	3	1	1
Female	15	2	1	1	5	2019-10-17	1	HTS	1	0		99	99	1
Female	15	2	2	2	5	2019-10-17	1	HTS	1	0		99	99	1
Female	17	2	1	2	5	2019-10-17	1	HTS	1	1	2019-10-17	0	0	1
Female	17	2	1	2	5	2019-10-30	2	18 Family Planning	2	1	2019-10-30	0	0	1
Female	17	2	1	2	5	2019-10-30	2	18 Family Planning	2	1	2019-10-30	0	0	1
Female	17	2	1	2	5	2019-10-30	2	18 Family Planning	2	0		99	99	1
Female	15	2	2	1	5	2019-10-30	2	18 Family Planning	2	1	2019-10-30	1	1	1
Female	17	2	1	1	5	2019-10-30	2	18 Family Planning	2	1	2019-10-30	1	1	1
Female	17	2	1	1	5	2019-10-30	2	18 Family Planning	2	1	2019-10-30	1	1	1
Female	17	2	1	1	5	2019-10-30	2	18 Family Planning	2	1	2019-10-30	1	1	1
Female	16	2	1	1	5	2019-10-30	2	18 Family Planning	2	1	2019-10-30	1	1	1
Female	17	2	1	1	5	2019-10-30	2	18 Family Planning	2	1	2019-10-30	1	1	1
Female	18	2	1	1	5	2019-10-30	2	31 PREP	1	1	2019-10-30	1	1	1
Female	18	2	1	1	5	2019-10-30	2	31 PREP	1	1	2019-10-30	1	1	1
Female	17	2	1	1	5	2019-11-05	2	18 Family Planning	2	1	2019-11-05	1	1	1
Female	18	2	1	1	5	2019-10-30	2	31 PREP	1	1	2019-10-30	1	1	1
Female	16	2	1	1	5	2019-11-04	1	HTS	1	1	2019-11-05	1	1	1
Female	17	2	2	1	5	2019-11-04	1	HTS	1	1	2019-11-05	1	1	1
Female	16	2	1	1	5	2019-11-04	1	HTS	1	1	2019-11-05	1	1	1
Female	14	1	1	1	5	2019-11-04	1	HTS	1	1	2019-11-05	1	1	1
Female	15	2	1	1	5	2019-11-04	1	HTS	1	1	2019-11-05	1	1	1
Female	17	2	1	1	5	2019-11-04	1	HTS	1	1	2019-11-05	1	1	1
Female	17	2	1	1	5	2019-11-04	1	HTS	1	1	2019-11-05	1	1	1
Female	16	2	1	1	5	2019-11-04	1	HTS	1	1	2019-11-05	1	1	1
Female	15	2	1	1	5	2019-11-04	1	HTS	1	1	2019-11-05	1	1	1
Female	16	2	1	1	5	2019-11-04	1	HTS	1	1	2019-11-05	1	1	1
Female	17	2	1	1	5	2019-11-04	1	HTS	1	1	2019-11-05	1	1	1
Female	15	2	1	1	5	2019-11-04	1	HTS	1	1	2019-11-05	1	1	1
Female	16	2	1	1	5	2019-11-04	1	HTS	1	1	2019-11-05	1	1	1
Female	15	2	1	1	5	2019-11-04	1	HTS	1	1	2019-11-05	1	1	1
Female	16	2	1	1	5	2019-11-04	1	HTS	1	1	2019-11-05	1	1	1
Female	16	2	1	1	5	2019-11-05	2	18 Family Planning	2	1	2019-11-05	1	1	1
Female	19	2	1	1	5	2019-11-05	2	18 Family Planning	2	1	2019-11-05	1	1	1
Female	19	2	1	1	5	2019-11-05	2	18 Family Planning	2	1	2019-11-10	5	1	1
Female	17	2	1	1	5	2019-11-05	2	18 Family Planning	2	1	2019-11-05	1	1	1
Female	17	2	1	1	5	2019-11-05	2	18 Family Planning	2	1	2019-11-05	1	1	1
Female	18	2	1	1	5	2019-11-05	2	18 Family Planning	2	1	2019-11-05	1	1	1
Female	19	2	1	1	5	2019-11-05	2	18 Family Planning	2	1	2019-11-05	1	1	1
Female	19	2	1	1	5	2019-11-05	2	18 Family Planning	2	1	2019-11-05	1	1	1
Female	17	2	1	1	5	2019-11-05	2	18 Family Planning	2	1	2019-11-05	1	1	1
Female	18	2	1	1	5	2019-11-05	2	18 Family Planning	2	1	2019-11-05	1	1	1
Female	19	2	1	1	5	2019-11-05	2	18 Family Planning	2	1	2019-11-05	1	1	1
Female	18	2	1	1	5	2019-11-05	2	18 Family Planning	2	1	2019-11-05	1	1	1
Female	17	2	1	1	5	2019-11-05	2	18 Family Planning	2	1	2019-11-05	1	1	1
Female	17	2	1	1	5	2019-11-05	2	18 Family Planning	2	1	2019-11-05	1	1	1
Female	18	2	1	1	5	2019-11-05	2	18 Family Planning	2	1	2019-11-05	1	1	1
Female	18	2	1	1	5	2019-11-05	2	18 Family Planning	2	1	2019-11-05	1	1	1
Female	16	2	1	1	4	2019-11-06	1	ART	1	1	2019-11-06	1	1	1
Female	18	2	1	1	4	2019-11-06	1	13 HIV Rapid Test/HTS	1	1	2019-11-06	1	1	1
Female	15	2	1	1	4	2019-11-06	1	13 HIV Rapid Test/HTS	1	1	2019-11-06	1	1	1
Female	17	2	1	1	4	2019-11-06	1	13 HIV Rapid Test/HTS	1	1	2019-11-06	1	1	1
Female	16	2	1	1	4	2019-11-06	1	ART	1	1	2019-11-06	1	1	1
Female	16	2	1	1	4	2019-11-06	1	13 HIV Rapid Test/HTS	1	1	2019-11-06	1	1	1
Female	18	2	1	1	5	2019-11-06	2	18 Family Planning	2	1	2019-11-06	1	1	1
Female	18	2	1	1	5	2019-11-06	2	18 Family Planning	2	1	2019-11-06	1	1	1
Female	16	2	1	1	5	2019-11-07	2	18 Family Planning	2	1	2019-11-07	1	1	1
Female	16	2	1	1	5	2019-11-07	2	18 Family Planning	2	1	2019-11-07	1	1	1
Female	16	2	1	1	5	2019-11-07	2	18 Family Planning	2	1	2019-11-07	1	1	1
Female	16	2	1	1	5	2019-11-07	2	18 Family Planning	2	1	2019-11-07	1	1	1
Female	16	2	1	1	5	2019-11-07	2	18 Family Planning	2	1	2019-11-07	1	1	1
Female	16	2	1	1	5	2019-11-07	2	18 Family Planning	2	1	2019-11-07	1	1	1
Female	17	2	1	1	5	2019-11-07	2	18 Family Planning	2	1	2019-11-07	1	1	1
Female	17	2	1	1	5	2019-11-07	2	18 Family Planning	2	1	2019-11-07	1	1	1
Female	17	2	1	1	5	2019-11-07	2	18 Family Planning	2	1	2019-11-07	1	1	1
Female	16	2	1	1	5	2019-11-07	2	18 Family Planning	2	1	2019-11-07	1	1	1
Female	17	2	1	1	5	2019-11-07	2	18 Family Planning	2	1	2019-11-07	1	1	1
Female	15	2	2	1	5	2019-11-07	2	18 Family Planning	2	1	2019-11-07	1	1	1
Female	16	2	1	1	5	2019-11-07	2	18 Family Planning	2	1	2019-11-07	1	1	1
Female	17	2	1	1	5	2019-11-07	2	18 Family Planning	2	1	2019-11-07	5	1	1
Female	17	2	1	1	3	2019-11-09	2	18 Family Planning	2	1	2019-11-09	5	1	1
Female	17	2	1	1	4	2019-11-12	1	18 Family Planning	2	1	2019-11-12	5	1	1
Female	19	2	1	1	4	2019-11-12	1	18 Family Planning	2	1	2019-11-12	5	1	1
Female	19	2	1	1	4	2019-11-12	1	18 Family Planning	2	1	2019-11-12	5	1	1
Female	19	2	1	1	4	2019-11-13	1	18 Family Planning	2	1	2019-11-13	5	1	1
Female	18	2	1	1	4	2019-11-13	1	18 Family Planning	2	1	2019-11-13	5	1	1
Female	17	2	1	1	4	2019-11-13	1	18 Family Planning	2	1	2019-11-13	5	1	1
Female	17	2	1	1	4	2019-11-13	1	18 Family Planning	2	1	2019-11-13	5	1	1
Female	19	2	1	1	4	2019-11-13	1	18 Family Planning	2	1	2019-11-13	5	1	1
Female	18	2	1	1	2	2019-11-13	1	18 Family Planning	2	1	2019-11-13	5	1	1
Female	19	2	1	1	4	2019-11-14	1	18 Family Planning	2	1	2019-11-14	5	1	1
Female	17	2	1	1	4	2019-11-14	1	18 Family Planning	2	1	2019-11-14	5	1	1
Female	18	2	1	1	4	2019-11-14	1	18 Family Planning	2	1	2019-11-14	5	1	1
Female	17	2	1	1	4	2019-11-14	1	18 Family Planning	2	1	2019-11-14	5	1	1
Female	17	2	1	1	4	2019-11-14	1	18 Family Planning	2	1	2019-11-14	5	1	1
Female	16	2	1	1	4	2019-11-14	1	18 Family Planning	2	1	2019-11-14	5	1	1
Female	16	2	1	1	4	2019-11-14	1	18 Family Planning	2	1	2019-11-14	5	1	1
Female	15	2	1	1	4	2019-11-14	1	18 Family Planning	2	1	2019-11-14	5	1	1
Female	18	2	1	1	4	2019-11-14	1	18 Family Planning	2	1	2019-11-14	5	1	1
Female	15	2	1	1	6	2019-11-15	1	HTS	1	1	2019-11-22	7	2	1
Female	17	2	1	1	6	2019-11-15	1	HTS	1	1	2019-11-22	7	2	1
Female	17	2	1	1	6	2019-11-15	1	HTS	1	1	2019-11-22	7	2	1
Female	16	2	1	1	6	2019-11-15	1	HTS	1	1	2019-11-22	7	2	1
Female	17	2	1	1	6	2019-11-15	1	HTS	1	1	2019-11-22	7	2	1
Female	16	2	1	1	6	2019-11-15	1	HTS	1	1	2019-11-22	7	2	1
Female	17	2	1	1	6	2019-11-15	1	HTS	1	1	2019-11-15	5	1	1
Female	17	2	1	1	6	2019-11-15	1	HTS	1	1	2019-11-22	7	2	1
Female	16	2	1	1	6	2019-11-15	1	HTS	1	1	2019-11-22	7	2	1
Female	15	2	1	1	6	2019-11-15	1	HTS	1	1	2019-11-22	7	2	1
Female	17	2	1	1	6	2019-11-15	1	HTS	1	1	2019-11-22	7	2	1
Female	16	2	1	1	6	2019-11-15	1	HTS	1	1	2019-11-15	5	1	1
Female	17	2	1	1	6	2019-11-15	1	HTS	1	1	2019-11-22	7	2	1
Female	17	2	1	1	6	2019-11-15	1	HTS	1	1	2019-11-22	7	2	1
Female	17	2	1	1	6	2019-11-15	1	HTS	1	1	2019-11-22	7	2	1
Female	17	2	1	1	6	2019-11-15	1	HTS	1	1	2019-11-22	7	2	1
Female	16	2	1	1	6	2019-11-15	1	HTS	1	1	2019-11-22	7	2	1
Female	15	2	1	1	6	2019-11-15	1	HTS	1	1	2019-11-22	7	2	1
Female	16	2	1	1	6	2019-11-15	1	HTS	1	1	2019-11-22	7	2	1
Female	16	2	1	1	6	2019-11-15	1	HTS	1	1	2019-11-22	7	2	1
Female	16	2	2	1	6	2019-11-15	1	HTS	1	1	2019-11-15	5	1	1
Female	17	2	1	1	6	2019-11-15	1	HTS	1	1	2019-11-22	7	2	1
Female	16	2	1	1	6	2019-11-15	1	HTS	1	1	2019-11-22	7	2	1
Female	16	2	1	1	6	2019-11-15	1	HTS	1	1	2019-11-22	7	2	1
Female	17	2	1	1	6	2019-11-15	1	HTS	1	1	2019-11-22	7	2	1
Female	17	2	1	1	6	2019-11-15	1	HTS	1	1	2019-11-22	7	2	1
Female	17	2	1	1	6	2019-11-15	1	HTS	1	1	2019-11-15	5	1	1
Female	15	2	1	1	6	2019-11-15	1	HTS	1	1	2019-11-22	7	2	1
Female	17	2	1	1	6	2019-11-15	1	HTS	1	1	2019-11-22	7	2	1
Female	17	2	1	1	6	2019-11-15	1	HTS	1	1	2019-11-22	7	2	1
Female	17	2	1	1	6	2019-11-15	1	HTS	1	1	2019-11-22	7	2	1
Female	17	2	1	1	6	2019-11-15	1	HTS	1	1	2019-11-22	7	2	1
Female	16	2	1	1	6	2019-11-15	1	HTS	1	1	2019-11-22	7	2	1
Female	17	2	1	1	6	2019-11-15	1	HTS	1	1	2019-11-22	7	2	1
Female	17	2	1	1	6	2019-11-15	1	HTS	1	1	2019-11-22	7	2	1
Female	16	2	1	1	6	2019-11-15	1	HTS	1	1	2019-11-22	7	2	1
Female	17	2	1	1	6	2019-11-15	1	HTS	1	1	2019-11-22	7	2	1
Female	16	2	1	1	6	2019-11-15	1	HTS	1	1	2019-11-22	7	2	1
Female	16	2	1	1	6	2019-11-15	1	HTS	1	1	2019-11-22	7	2	1
Female	17	2	1	1	6	2019-11-15	1	HTS	1	1	2019-11-22	7	2	1
Female	17	2	1	1	6	2019-11-15	1	HTS	1	1	2019-11-22	7	2	1
Female	17	2	1	1	6	2019-11-15	1	HTS	1	1	2019-11-22	7	2	1
Female	16	2	1	1	6	2019-11-15	1	HTS	1	1	2019-11-22	7	2	1
Female	17	2	1	1	6	2019-11-15	1	HTS	1	1	2019-11-22	7	2	1
Female	17	2	1	1	6	2019-11-15	1	HTS	1	1	2019-11-22	7	2	1
Female	17	2	1	1	6	2019-11-15	1	HTS	1	1	2019-11-22	7	2	1
Female	17	2	1	1	6	2019-11-15	1	HTS	1	1	2019-11-22	7	2	1
Female	16	2	1	1	6	2019-11-15	1	HTS	1	1	2019-11-22	7	2	1
Female	16	2	1	1	6	2019-11-15	1	HTS	1	1	2019-11-22	7	2	1
Female	19	2	1	1	4	2019-11-19	1	18 Family Planning	2	1	2019-11-19	5	1	1
Female	19	2	1	1	4	2019-11-19	1	18 Family Planning	2	1	2019-11-19	5	1	1
Female	17	2	1	1	4	2019-11-19	1	18 Family Planning	2	1	2019-11-19	5	1	1
Female	19	2	1	1	4	2019-11-19	1	18 Family Planning	2	1	2019-11-19	5	1	1
Female	16	2	1	1	4	2019-11-19	1	18 Family Planning	2	1	2019-11-19	5	1	1
Female	16	2	1	1	4	2019-11-19	1	18 Family Planning	2	1	2019-11-19	5	1	1
Female	17	2	1	1	4	2019-11-19	1	18 Family Planning	2	1	2019-11-19	5	1	1
Female	19	2	1	1	1	2019-11-21	1	13 HIV Rapid Test/HTS	1	1	2019-11-21	5	1	1
Female	19	2	1	1	1	2019-11-21	1	13 HIV Rapid Test/HTS	1	1	2019-11-21	5	1	1
Female	19	2	1	1	1	2019-11-21	1	13 HIV Rapid Test/HTS	1	1	2019-11-21	5	1	1
Female	19	2	1	1	1	2019-11-21	1	13 HIV Rapid Test/HTS	1	1	2019-11-21	5	1	1
Female	18	2	1	1	1	2019-11-21	1	13 HIV Rapid Test/HTS	1	1	2019-11-21	0	0	1
Female	18	2	1	1	1	2019-11-21	1	13 HIV Rapid Test/HTS	1	1	2019-11-21	0	0	1
Female	17	2	1	1	1	2019-11-21	1	13 HIV Rapid Test/HTS	1	1	2019-11-21	0	0	1
Female	17	2	1	1	1	2019-11-21	1	13 HIV Rapid Test/HTS	1	1	2019-11-21	6	2	1
Female	17	2	1	1	1	2019-11-21	1	13 HIV Rapid Test/HTS	1	1	2019-11-21	6	2	1
Female	18	2	1	1	1	2019-11-21	1	13 HIV Rapid Test/HTS	1	1	2019-11-21	6	2	1
Female	18	2	1	1	1	2019-11-21	1	13 HIV Rapid Test/HTS	1	1	2019-11-21	6	2	1
Female	16	2	1	1	1	2019-11-21	1	13 HIV Rapid Test/HTS	1	1	2019-11-21	6	2	1
Female	17	2	1	1	1	2019-11-21	1	13 HIV Rapid Test/HTS	1	1	2019-11-21	6	2	1
Female	17	2	1	1	4	2019-11-22	1	HTS	1	1	2019-11-22	2	1	1
Female	17	2	1	1	4	2019-11-22	1	HTS	1	1	2019-11-28	6	2	1
Female	17	2	2	1	4	2019-11-22	1	HTS	1	1	2019-12-01	9	2	1
Female	17	2	1	1	5	2019-11-22	1	HTS	1	1	2019-11-22	2	1	1
Female	15	2	1	1	3	2019-11-27	1	HTS	1	1	2019-11-27	2	1	1
Female	17	2	1	1	3	2019-11-27	1	HTS	1	1	2019-11-27	2	1	1
Female	17	2	1	1	3	2019-11-27	1	HTS	1	1	2019-11-27	2	1	1
Female	17	2	1	1	3	2019-11-27	1	HTS	1	1	2019-11-27	2	1	1
Female	16	2	1	1	3	2019-11-27	1	HTS	1	1	2019-11-27	2	1	1
Female	17	2	1	1	3	2019-11-27	1	HTS	1	1	2019-11-27	2	1	1
Female	17	2	1	1	3	2019-11-27	1	HTS	1	1	2019-11-27	2	1	1
Female	16	2	1	1	3	2019-11-27	1	HTS	1	1	2019-11-27	2	1	1
Female	17	2	1	1	3	2019-11-27	1	HTS	1	1	2019-11-27	2	1	1
Female	17	2	1	1	3	2019-11-27	1	HTS	1	1	2019-11-27	2	1	1
Female	14	1	1	1	3	2019-11-27	1	HTS	1	1	2019-11-27	2	1	1
Female	17	2	1	1	3	2019-11-27	1	HTS	1	1	2019-11-27	2	1	1
Female	15	2	1	1	3	2019-11-27	1	HTS	1	1	2019-11-27	2	1	1
Female	15	2	1	1	3	2019-11-27	1	HTS	1	1	2019-11-27	2	1	1
Female	17	2	1	1	3	2019-11-27	1	HTS	1	1	2019-11-27	2	1	1
Female	15	2	1	1	3	2019-11-27	1	HTS	1	1	2019-11-27	2	1	1
Female	15	2	1	1	3	2019-11-27	1	HTS	1	1	2019-11-27	2	1	1
Female	15	2	1	1	3	2019-11-27	1	HTS	1	1	2019-11-27	2	1	1
Female	12	1	1	1	3	2019-11-27	1	HTS	1	1	2019-11-27	2	1	1
Female	15	2	1	1	3	2019-11-27	1	HTS	1	1	2019-11-27	2	1	1
Female	17	2	1	1	3	2019-11-27	1	HTS	1	1	2019-11-27	2	1	1
Female	15	2	1	1	3	2019-11-27	1	HTS	1	1	2019-11-27	2	1	1
Female	17	2	1	1	3	2019-11-27	1	HTS	1	1	2019-11-27	2	1	1
Female	16	2	1	1	3	2019-11-27	1	HTS	1	1	2019-11-27	2	1	1
Female	17	2	1	1	3	2019-11-27	1	HTS	1	1	2019-11-27	2	1	1
Female	17	2	1	1	3	2019-11-27	1	HTS	1	1	2019-11-27	2	1	1
Female	17	2	1	1	3	2019-11-27	1	HTS	1	1	2019-11-27	2	1	1
Female	17	2	1	1	3	2019-11-27	1	HTS	1	1	2019-11-27	2	1	1
Female	17	2	1	1	3	2019-11-27	1	HTS	1	1	2019-11-27	2	1	1
Female	17	2	1	1	3	2019-11-27	1	HTS	1	1	2019-11-27	2	1	1
Female	16	2	1	1	3	2019-11-27	1	HTS	1	1	2019-11-27	2	1	1
Female	16	2	1	1	3	2019-11-27	1	HTS	1	1	2019-11-27	2	1	1
Female	16	2	1	1	3	2019-11-27	1	HTS	1	1	2019-11-27	2	1	1
Female	17	2	1	1	3	2019-11-27	1	HTS	1	1	2019-11-27	2	1	1
Female	17	2	1	1	3	2019-11-27	1	HTS	1	1	2019-11-27	2	1	1
Female	17	2	1	1	3	2019-11-27	1	HTS	1	1	2019-11-27	2	1	1
Female	17	2	1	1	3	2019-11-27	1	HTS	1	1	2019-11-27	2	1	1
Female	17	2	1	1	3	2019-11-27	1	HTS	1	1	2019-11-27	2	1	1
Female	16	2	1	1	3	2019-11-27	1	HTS	1	1	2019-11-27	2	1	1
Female	17	2	1	1	3	2019-11-27	1	HTS	1	1	2019-11-27	2	1	1
Female	16	2	1	1	3	2019-11-27	1	HTS	1	1	2019-11-27	2	1	1
Female	15	2	1	1	3	2019-11-27	1	HTS	1	1	2019-11-27	2	1	1
Female	16	2	1	1	3	2019-11-27	1	HTS	1	1	2019-11-27	2	1	1
Female	17	2	1	1	3	2019-11-27	1	HTS	1	1	2019-11-27	2	1	1
Female	17	2	1	1	3	2019-11-27	1	HTS	1	1	2019-11-27	2	1	1
Female	17	2	1	1	3	2019-11-27	1	HTS	1	1	2019-11-27	2	1	1
Female	17	2	1	1	3	2019-11-27	1	HTS	1	1	2019-11-27	2	1	1
Female	17	2	1	1	3	2019-11-27	1	HTS	1	1	2019-11-27	2	1	1
Female	16	2	1	1	3	2019-11-27	1	HTS	1	1	2019-11-27	2	1	1
Female	15	2	1	1	3	2019-11-27	1	HTS	1	1	2019-11-27	2	1	1
Female	17	2	1	1	3	2019-11-27	1	HTS	1	1	2019-11-27	2	1	1
Female	15	2	1	1	3	2019-11-27	1	HTS	1	1	2019-11-27	2	1	1
Female	19	2	1	1	3	2019-11-27	1	HTS	1	1	2019-11-27	2	1	1
Female	16	2	1	1	3	2019-11-27	1	HTS	1	1	2019-11-27	2	1	1
Female	17	2	1	1	3	2019-11-27	1	HTS	1	1	2019-11-27	2	1	1
Female	15	2	1	1	3	2019-11-27	1	HTS	1	1	2019-11-27	2	1	1
Female	17	2	1	1	3	2019-11-27	1	HTS	1	1	2019-11-27	2	1	1
Female	17	2	1	1	3	2019-11-27	1	HTS	1	1	2019-11-27	2	1	1
Female	15	2	1	1	3	2019-11-27	1	HTS	1	1	2019-11-27	2	1	1
Female	17	2	1	1	3	2019-11-27	1	HTS	1	1	2019-11-27	2	1	1
Female	17	2	1	1	3	2019-11-27	1	HTS	1	1	2019-11-27	2	1	1
Female	17	2	1	1	3	2019-11-27	1	HTS	1	1	2019-11-27	2	1	1
Female	17	2	1	1	3	2019-11-27	1	HTS	1	1	2019-11-27	2	1	1
Female	17	2	1	1	3	2019-11-27	1	HTS	1	1	2019-11-27	2	1	1
Female	17	2	1	1	3	2019-11-27	1	HTS	1	1	2019-11-27	2	1	1
Female	17	2	1	1	3	2019-11-27	1	HTS	1	1	2019-11-27	2	1	1
Female	16	2	1	1	3	2019-11-27	1	HTS	1	1	2019-11-27	2	1	1
Female	17	2	1	1	3	2019-11-27	1	HTS	1	1	2019-11-27	2	1	1
Female	17	2	1	1	3	2019-11-27	1	HTS	1	1	2019-11-27	6	2	1
Female	17	2	1	1	3	2019-11-27	1	HTS	1	1	2019-11-27	6	2	1
Female	16	2	1	1	3	2019-11-27	1	HTS	1	1	2019-11-27	6	2	1
Female	15	2	1	1	3	2019-11-27	1	HTS	1	1	2019-11-27	6	2	1
Female	17	2	1	1	3	2019-11-27	1	HTS	1	1	2019-11-27	6	2	1
Female	17	2	1	1	3	2019-11-27	1	HTS	1	1	2019-11-27	6	2	1
Female	15	2	1	1	4	2019-12-02	1	HTS	1	1	2019-12-02	6	2	1
Female	17	2	1	1	4	2019-12-02	1	HTS	1	1	2019-12-02	6	2	1
Female	17	2	1	1	4	2019-12-02	1	HTS	1	1	2019-12-02	6	2	1
Female	18	2	1	1	4	2019-12-02	1	HTS	1	1	2019-12-02	6	2	1
Female	17	2	1	1	4	2019-12-02	1	HTS	1	1	2019-12-02	6	2	1
Female	17	2	1	1	4	2019-12-02	1	HTS	1	1	2019-12-02	6	2	1
Female	17	2	1	1	4	2019-12-02	1	HTS	1	1	2019-12-02	6	2	1
Female	17	2	1	1	4	2019-12-02	1	HTS	1	1	2019-12-02	6	2	1
Female	16	2	1	1	4	2019-12-02	1	HTS	1	1	2019-12-02	6	2	1
Female	17	2	1	1	4	2019-12-02	1	HTS	1	1	2019-12-02	6	2	1
Female	17	2	1	1	4	2019-12-02	1	HTS	1	1	2019-12-02	6	2	1
Female	16	2	1	1	4	2019-12-02	1	HTS	1	1	2019-12-02	6	2	1
Female	17	2	1	1	4	2019-12-02	1	HTS	1	1	2019-12-02	6	2	1
Female	17	2	1	1	4	2019-12-02	1	HTS	1	1	2019-12-02	6	2	1
Female	17	2	1	1	4	2019-12-02	1	HTS	1	1	2019-12-02	6	2	1
Female	13	1	1	1	4	2019-12-02	1	HTS	1	1	2019-12-02	6	2	1
Female	16	2	1	1	4	2019-12-02	1	HTS	1	1	2019-12-02	6	2	1
Female	17	2	1	1	4	2019-12-02	1	HTS	1	1	2019-12-02	6	2	1
Female	17	2	1	1	4	2019-12-02	1	HTS	1	1	2019-12-02	6	2	1
Female	15	2	1	1	4	2019-12-02	1	HTS	1	1	2019-12-02	6	2	1
Female	15	2	1	1	4	2019-12-02	1	HTS	1	1	2019-12-02	6	2	1
Female	19	2	1	1	4	2019-12-02	1	HTS	1	1	2019-12-02	6	2	1
Female	19	2	1	1	4	2019-12-02	1	HTS	1	1	2019-12-02	6	2	1
Female	19	2	1	1	4	2019-12-02	1	HTS	1	1	2019-12-02	6	2	1
Female	18	2	1	1	4	2019-12-02	1	HTS	1	1	2019-12-02	6	2	1
Female	17	2	1	1	4	2019-12-02	1	HTS	1	1	2019-12-02	6	2	1
Female	15	2	1	1	4	2019-12-02	1	HTS	1	1	2019-12-02	6	2	1
Female	16	2	1	1	4	2019-12-02	1	HTS	1	1	2019-12-02	6	2	1
Female	17	2	1	1	4	2019-12-02	1	HTS	1	1	2019-12-02	6	2	1
Female	15	2	1	1	4	2019-12-02	1	HTS	1	1	2019-12-02	6	2	1
Female	17	2	1	1	4	2019-12-02	1	HTS	1	1	2019-12-02	0	0	1
Female	19	2	1	1	4	2019-12-02	1	HTS	1	1	2019-12-02	0	0	1
Female	17	2	1	1	4	2019-12-02	1	HTS	1	1	2019-12-02	0	0	1
Female	17	2	1	1	4	2019-12-02	1	HTS	1	1	2019-12-02	0	0	1
Female	17	2	1	1	4	2019-12-02	1	HTS	1	1	2019-12-02	0	0	1
Female	17	2	1	1	4	2019-12-02	1	HTS	1	1	2019-12-02	0	0	1
Female	18	2	1	1	6	2019-12-03	1	13 HIV Rapid Test/HTS	1	1	2019-12-03	0	0	1
Female	18	2	1	1	6	2019-12-03	1	18 Family Planning	2	1	2019-12-03	0	0	1
Female	16	2	1	1	1	2019-12-05	1	13 HIV Rapid Test/HTS	1	1	2019-12-05	0	0	1
Female	16	2	1	1	1	2019-12-05	1	13 HIV Rapid Test/HTS	1	1	2019-12-05	0	0	1
Female	15	2	1	1	1	2019-12-05	1	13 HIV Rapid Test/HTS	1	1	2019-12-05	0	0	1
Female	17	2	1	1	4	2019-12-06	4	13 HIV Rapid Test/HTS; 31 PREP	1	1	2019-12-06	0	0	1
Female	19	2	1	1	4	2019-12-06	2	31 PREP	1	1	2019-12-06	0	0	1
Female	18	2	1	1	4	2019-12-06	1	18 Family Planning	2	1	2019-12-06	0	0	1
Female	18	2	1	1	4	2019-12-06	4	13 HIV Rapid Test/HTS	1	1	2019-12-06	0	0	1
Female	18	2	1	1	4	2019-12-06	1	13 HIV Rapid Test/HTS	1	1	2019-12-06	0	0	1
Female	17	2	1	1	4	2019-12-06	4	13 HIV Rapid Test/HTS	1	1	2019-12-06	0	0	1
Female	18	2	1	1	4	2019-12-06	1	13 HIV Rapid Test/HTS	1	1	2019-12-06	0	0	1
Female	18	2	1	1	4	2019-12-06	1	13 HIV Rapid Test/HTS	1	1	2019-12-06	0	0	1
Female	17	2	1	1	4	2019-12-06	1	13 HIV Rapid Test/HTS	1	1	2019-12-06	0	0	1
Female	18	2	1	1	4	2019-12-06	4	13 HIV Rapid Test/HTS	1	1	2019-12-06	0	0	1
Female	17	2	1	1	4	2019-12-06	4	13 HIV Rapid Test/HTS	1	1	2019-12-06	0	0	1
Female	17	2	1	1	4	2019-12-06	4	13 HIV Rapid Test/HTS	1	1	2019-12-06	0	0	1
Female	15	2	1	1	4	2019-12-06	1	13 HIV Rapid Test/HTS	1	1	2019-12-06	0	0	1
Female	19	2	1	1	4	2019-12-06	1	18 Family Planning	2	1	2019-12-06	0	0	1
Female	17	2	1	1	4	2019-12-06	1	18 Family Planning	2	1	2019-12-06	0	0	1
Female	19	2	1	1	4	2019-12-06	1	18 Family Planning	2	1	2019-12-06	0	0	1
Female	18	2	1	1	4	2019-12-06	1	18 Family Planning	2	1	2019-12-06	0	0	1
Female	17	2	1	1	4	2019-12-06	1	18 Family Planning	2	1	2019-12-06	0	0	1
Female	18	2	1	1	4	2019-12-06	1	18 Family Planning	2	1	2019-12-06	0	0	1
Female	18	2	1	1	4	2019-12-06	1	18 Family Planning	2	1	2019-12-06	0	0	1
Female	19	2	1	1	4	2019-12-06	1	18 Family Planning	2	1	2019-12-06	0	0	1
Female	17	2	1	1	4	2019-12-06	1	18 Family Planning	2	1	2019-12-06	0	0	1
Female	19	2	1	2	4	2019-12-06	1	18 Family Planning	2	1	2019-12-06	0	0	1
Female	17	2	1	2	4	2019-12-06	1	18 Family Planning	2	1	2019-12-06	0	0	1
Female	17	2	1	2	4	2019-12-06	1	18 Family Planning	2	1	2019-12-06	0	0	1
Female	19	2	1	2	4	2019-12-06	1	18 Family Planning	2	1	2019-12-06	0	0	1
Female	17	2	1	2	2	2019-12-07	1	HTS	1	1	2019-12-12	5	1	1
Female	17	2	1	2	3	2019-12-09	2	18 Family Planning	2	1	2019-12-09	0	0	1
Female	17	2	1	2	3	2019-12-09	2	18 Family Planning	2	1	2019-12-09	0	0	1
Female	16	2	1	2	3	2019-12-09	2	18 Family Planning	2	1	2019-12-09	0	0	1
Female	16	2	1	2	3	2019-12-09	2	13 HIV Rapid Test/HTS	1	1	2019-12-09	0	0	1
Female	17	2	1	2	3	2019-12-09	2	13 HIV Rapid Test/HTS	1	1	2019-12-09	0	0	1
Female	17	2	1	2	3	2019-12-09	2	18 Family Planning	2	1	2019-12-09	0	0	1
Female	16	2	1	2	3	2019-12-09	2	13 HIV Rapid Test/HTS	1	1	2019-12-09	0	0	1
Female	17	2	1	2	3	2019-12-09	2	13 HIV Rapid Test/HTS	1	1	2019-12-09	0	0	1
Female	18	2	1	2	3	2019-12-09	2	13 HIV Rapid Test/HTS	1	1	2019-12-09	0	0	1
Female	17	2	1	2	3	2019-12-09	2	18 Family Planning	2	1	2019-12-09	0	0	1
Female	17	2	1	2	3	2019-12-09	2	18 Family Planning	2	1	2019-12-09	0	0	1
Female	16	2	1	2	3	2019-12-09	2	13 HIV Rapid Test/HTS	1	1	2019-12-09	0	0	1
Female	18	2	1	2	3	2019-12-09	2	18 Family Planning	2	1	2019-12-09	0	0	1
Female	18	2	1	2	3	2019-12-09	2	18 Family Planning	2	1	2019-12-09	0	0	1
Female	17	2	1	2	2	2019-12-11	1	HTS	1	1	2019-12-11	0	0	1
Female	15	2	1	2	2	2019-12-11	1	HTS	1	1	2019-12-11	0	0	1
Female	16	2	1	2	2	2019-12-11	1	HTS	1	1	2019-12-11	0	0	1
Female	15	2	1	2	2	2019-12-11	1	HTS	1	1	2019-12-11	0	0	1
Female	17	2	1	2	2	2019-12-11	1	HTS	1	1	2019-12-11	0	0	1
Female	17	2	1	2	2	2019-12-11	1	HTS	1	1	2019-12-11	0	0	1
Female	15	2	1	2	2	2019-12-11	1	HTS	1	1	2019-12-11	0	0	1
Female	11	1	1	1	2	2019-12-11	1	HTS	1	1	2019-12-11	0	0	1
Female	16	2	1	2	2	2019-12-11	1	HTS	1	1	2019-12-11	0	0	1
Female	15	2	1	2	4	2019-12-17	1	HTS	1	1	2019-12-17	0	0	1
Female	19	2	1	2	4	2019-12-17	1	HTS	1	1	2019-12-17	0	0	1
Female	18	2	1	2	4	2019-12-17	1	HTS	1	1	2019-12-17	0	0	1
Female	16	2	1	2	4	2019-12-17	1	HTS	1	1	2019-12-17	0	0	1
Female	15	2	1	2	4	2019-12-17	1	HTS	1	1	2019-12-17	0	0	1
Female	17	2	1	2	4	2019-12-17	1	HTS	1	1	2019-12-17	0	0	1
Female	17	2	1	2	4	2019-12-17	1	HTS	1	1	2019-12-17	0	0	1
Female	17	2	1	2	4	2019-12-17	1	HTS	1	1	2019-12-17	0	0	1
Female	15	2	1	2	4	2019-12-17	1	HTS	1	1	2019-12-17	0	0	1
Female	17	2	1	2	4	2019-12-17	1	HTS	1	1	2019-12-17	0	0	1
Female	16	2	1	2	4	2019-12-17	1	13 HIV Rapid Test/HTS	1	1	2019-12-19	2	1	1
Female	16	2	1	2	4	2019-12-17	1	13 HIV Rapid Test/HTS	1	1	2019-12-19	2	1	1
Female	16	2	1	2	4	2019-12-17	1	13 HIV Rapid Test/HTS	1	1	2019-12-19	2	1	1
Female	17	2	1	2	4	2019-12-17	1	13 HIV Rapid Test/HTS	1	1	2019-12-19	2	1	1
Female	17	2	1	2	4	2019-12-17	1	13 HIV Rapid Test/HTS	1	1	2019-12-19	2	1	1
Female	17	2	1	2	4	2019-12-17	1	Family Planning	2	1	2019-12-17	0	0	1
Female	17	2	1	2	4	2019-12-17	1	Family Planning	2	1	2019-12-17	0	0	1
Female	17	2	1	2	4	2019-12-17	1	Family Planning	2	1	2019-12-17	0	0	1
Female	15	2	1	2	4	2019-12-17	1	Family Planning	2	1	2019-12-17	0	0	1
Female	17	2	1	2	4	2019-12-17	1	Family Planning	2	1	2019-12-17	0	0	1
Female	18	2	1	2	4	2019-12-17	1	18 Family Planning	2	1	2019-12-17	0	0	1
Female	15	2	1	2	4	2019-12-17	1	Family Planning	2	1	2019-12-17	0	0	1
Female	17	2	1	2	4	2019-12-17	1	Family Planning	2	1	2019-12-17	0	0	1
Female	18	2	1	2	4	2019-12-17	1	HTS	1	1	2019-12-17	0	0	1
Female	15	2	1	2	4	2019-12-17	1	HTS	1	1	2019-12-17	0	0	1
Female	16	2	1	2	4	2019-12-17	1	HTS	1	1	2019-12-17	0	0	1
Female	18	2	1	2	4	2019-12-17	1	Family Planning	2	1	2019-12-17	0	0	1
Female	18	2	1	2	4	2019-12-17	1	HTS	1	1	2019-12-17	0	0	1
Female	16	2	1	2	4	2019-12-17	1	Family Planning	2	1	2019-12-17	0	0	1
Female	14	1	1	1	4	2019-12-17	1	Family Planning	2	1	2019-12-17	0	0	1
Female	16	2	1	2	4	2019-12-17	1	Family Planning	2	1	2019-12-17	0	0	1
Female	14	1	1	1	4	2019-12-17	1	HTS	1	1	2019-12-17	0	0	1
Female	15	2	1	2	4	2019-12-17	1	HTS	1	1	2019-12-17	0	0	1
Female	15	2	1	2	4	2019-12-17	1	HTS	1	1	2019-12-17	0	0	1
Female	15	2	1	2	4	2019-12-17	1	HTS	1	1	2019-12-17	0	0	1
Female	16	2	1	1	4	2019-12-18	1	18 Family Planning	2	1	2019-12-18	0	0	1
Female	17	2	1	2	4	2019-12-18	1	18 Family Planning	2	1	2019-12-18	0	0	1
Female	16	2	1	2	4	2019-12-18	1	18 Family Planning	2	1	2019-12-18	0	0	1
Female	17	2	1	2	4	2019-12-18	1	18 Family Planning	2	1	2019-12-18	0	0	1
Female	17	2	1	2	4	2019-12-18	1	18 Family Planning	2	1	2019-12-18	0	0	1
Female	16	2	1	2	4	2019-12-18	1	18 Family Planning	2	1	2019-12-18	0	0	1
Female	17	2	1	2	4	2019-12-18	1	18 Family Planning	2	1	2019-12-18	0	0	1
Female	16	2	1	2	2	2019-12-18	1	HTS	1	1	2019-12-18	0	0	1
Female	16	2	1	1	2	2019-12-18	1	HTS	1	1	2019-12-18	0	0	1
Female	16	2	1	1	2	2019-12-18	1	HTS	1	1	2019-12-18	0	0	1
Female	17	2	1	1	2	2019-12-18	1	HTS	1	1	2019-12-18	0	0	1
Female	16	2	1	1	2	2019-12-18	1	HTS	1	1	2019-12-18	0	0	1
Female	17	2	1	1	2	2019-12-18	1	HTS	1	1	2019-12-18	0	0	1
Female	17	2	1	1	2	2019-12-18	1	HTS	1	1	2019-12-18	0	0	1
Female	17	2	1	1	2	2019-12-18	1	HTS	1	1	2019-12-18	0	0	1
Female	17	2	1	1	2	2019-12-18	1	HTS	1	1	2019-12-18	0	0	1
Female	16	2	1	1	2	2019-12-18	1	HTS	1	1	2019-12-18	0	0	1
Female	16	2	1	1	2	2019-12-18	1	HTS	1	1	2019-12-18	0	0	1
Female	17	2	1	1	2	2019-12-18	1	HTS	1	1	2019-12-18	0	0	1
Female	16	2	1	1	2	2019-12-18	1	HTS	1	1	2019-12-18	0	0	1
Female	17	2	1	1	2	2019-12-18	1	HTS	1	1	2019-12-18	0	0	1
Female	16	2	1	1	2	2019-12-18	1	HTS	1	1	2019-12-18	0	0	1
Female	17	2	1	1	2	2019-12-18	1	HTS	1	1	2019-12-18	0	0	1
Female	16	2	1	1	2	2019-12-18	1	HTS	1	1	2019-12-18	0	0	1
Female	17	2	1	1	2	2019-12-18	1	HTS	1	1	2019-12-18	0	0	1
Female	17	2	1	1	2	2019-12-18	1	HTS	1	1	2019-12-18	0	0	1
Female	17	2	1	1	2	2019-12-18	1	HTS	1	1	2019-12-18	0	0	1
Female	17	2	1	1	2	2019-12-18	1	HTS	1	1	2019-12-18	0	0	1
Female	17	2	1	1	2	2019-12-18	1	HTS	1	1	2019-12-18	0	0	1
Female	17	2	1	1	2	2019-12-18	1	HTS	1	1	2019-12-18	0	0	1
Female	17	2	1	1	2	2019-12-18	1	HTS	1	1	2019-12-18	0	0	1
Female	17	2	1	1	2	2019-12-18	1	HTS	1	1	2019-12-18	0	0	1
Female	17	2	1	1	2	2019-12-18	1	HTS	1	1	2019-12-18	0	0	1
Female	17	2	1	1	2	2019-12-18	1	HTS	1	1	2019-12-18	0	0	1
Female	16	2	1	1	2	2019-12-18	1	HTS	1	1	2019-12-18	0	0	1
Female	17	2	1	1	2	2019-12-18	1	HTS	1	1	2019-12-18	0	0	1
Female	16	2	1	1	2	2019-12-18	1	HTS	1	1	2019-12-18	0	0	1
Female	17	2	1	1	2	2019-12-18	1	HTS	1	1	2019-12-18	0	0	1
Female	17	2	1	1	2	2019-12-18	1	HTS	1	1	2019-12-18	0	0	1
Female	17	2	1	1	2	2019-12-18	1	HTS	1	1	2019-12-18	0	0	1
Female	15	2	1	1	2	2019-12-18	1	HTS	1	1	2019-12-18	0	0	1
Female	17	2	1	1	2	2019-12-18	1	HTS	1	1	2019-12-18	0	0	1
Female	17	2	1	1	2	2019-12-18	1	HTS	1	1	2019-12-18	0	0	1
Female	16	2	1	1	2	2019-12-18	1	HTS	1	1	2019-12-18	0	0	1
Female	17	2	1	1	2	2019-12-18	1	HTS	1	1	2019-12-18	0	0	1
Female	17	2	1	1	2	2019-12-18	1	HTS	1	1	2019-12-18	0	0	1
Female	17	2	1	1	2	2019-12-18	1	HTS	1	1	2019-12-18	0	0	1
Female	17	2	1	1	2	2019-12-18	1	HTS	1	1	2019-12-18	0	0	1
Female	16	2	1	1	2	2019-12-18	1	HTS	1	1	2019-12-18	0	0	1
Female	17	2	1	1	2	2019-12-18	1	HTS	1	1	2019-12-18	0	0	1
Female	17	2	1	1	2	2019-12-18	1	HTS	1	1	2019-12-18	0	0	1
Female	17	2	1	1	2	2019-12-18	1	HTS	1	1	2019-12-18	0	0	1
Female	17	2	1	1	2	2019-12-18	1	HTS	1	1	2019-12-18	0	0	1
Female	17	2	1	1	2	2019-12-18	1	HTS	1	1	2019-12-18	0	0	1
Female	17	2	1	1	2	2019-12-18	1	HTS	1	1	2019-12-18	0	0	1
Female	15	2	1	1	2	2019-12-18	1	HTS	1	1	2019-12-18	0	0	1
Female	17	2	1	1	2	2019-12-18	1	HTS	1	1	2019-12-18	0	0	1
Female	17	2	1	1	2	2019-12-18	1	HTS	1	1	2019-12-18	0	0	1
Female	16	2	1	1	2	2019-12-18	1	HTS	1	1	2019-12-18	0	0	1
Female	17	2	1	1	2	2019-12-18	1	HTS	1	1	2019-12-18	0	0	1
Female	17	2	1	1	2	2019-12-18	1	HTS	1	1	2019-12-18	0	0	1
Female	17	2	1	1	2	2019-12-18	1	HTS	1	1	2019-12-18	0	0	1
Female	17	2	1	1	2	2019-12-18	1	HTS	1	1	2019-12-18	0	0	1
Female	17	2	1	1	2	2019-12-18	1	HTS	1	1	2019-12-18	0	0	1
Female	15	2	1	1	2	2019-12-18	1	HTS	1	1	2019-12-18	0	0	1
Female	17	2	1	1	2	2019-12-18	1	HTS	1	1	2019-12-18	0	0	1
Female	17	2	1	1	2	2019-12-18	1	HTS	1	1	2019-12-18	0	0	1
Female	16	2	1	1	6	2019-12-18	1	13 HIV Rapid Test/HTS	1	1	2019-12-18	0	0	1
Female	16	2	1	1	6	2019-12-18	1	13 HIV Rapid Test/HTS	1	1	2019-12-18	0	0	1
Female	17	2	1	1	6	2019-12-18	1	13 HIV Rapid Test/HTS	1	1	2019-12-18	0	0	1
Female	16	2	1	1	6	2019-12-25	1	13 HIV Rapid Test/HTS	1	1	2019-12-25	0	0	1
Female	15	2	1	1	4	2020-01-02	1	13 HIV Rapid Test/HTS	1	1	2020-01-02	0	0	1
Female	15	2	1	1	4	2020-01-02	1	13 HIV Rapid Test/HTS	1	1	2020-01-02	0	0	1
Female	18	2	1	1	4	2020-01-02	1	13 HIV Rapid Test/HTS	1	1	2020-01-02	0	0	1
Female	18	2	1	1	4	2020-01-02	1	18 Family Planning	2	1	2020-01-02	0	0	1
Female	17	2	1	1	4	2020-01-02	1	18 Family Planning	2	1	2020-01-02	0	0	1
Female	18	2	1	1	4	2020-01-02	1	18 Family Planning	2	1	2020-01-02	0	0	1
Female	17	2	1	1	3	2020-01-05	1	13 HIV Rapid Test/HTS	1	1	2020-01-11	6	2	1
Female	17	2	1	1	4	2020-01-09	1	13 HIV Rapid Test/HTS	1	1	2020-01-12	3	1	1
Female	16	2	1	1	5	2020-01-09	2	18 Family Planning	2	1	2020-01-14	5	1	1
Female	16	2	2	1	5	2020-01-09	2	18 Family Planning	2	1	2020-01-09	0	0	1
Female	17	2	1	1	3	2020-01-14	2	31 PREP	1	1	2020-01-14	0	0	1
Female	16	2	1	1	3	2020-01-14	2	31 PREP	1	1	2020-01-14	0	0	1
Female	17	2	1	1	3	2020-01-14	2	18 Family Planning	2	1	2020-01-14	0	0	1
Female	17	2	2	1	3	2020-01-14	2	13 HIV Rapid Test/HTS	1	1	2020-01-14	0	0	1
Female	16	2	1	1	3	2020-01-14	2	13 HIV Rapid Test/HTS	1	1	2020-01-14	0	0	1
Female	19	2	1	1	1	2020-01-14	1	18 Family Planning	2	1	2020-01-14	0	0	1
Female	16	2	1	1	1	2020-01-14	1	18 Family Planning	2	1	2020-01-14	0	0	1
Female	17	2	1	1	5	2020-01-16	2	18 Family Planning	2	1	2020-01-16	0	0	1
Female	17	2	1	1	5	2020-01-16	2	18 Family Planning	2	1	2020-01-16	0	0	1
Female	17	2	1	1	5	2020-01-18	1	HTS	1	1	2020-01-18	0	0	1
Female	18	2	1	1	5	2020-01-18	1	HTS	1	1	2020-01-18	0	0	1
Female	17	2	1	1	5	2020-01-18	1	HTS	1	1	2020-01-18	0	0	1
Female	17	2	1	1	5	2020-01-18	1	HTS	1	1	2020-01-18	0	0	1
Female	17	2	1	1	5	2020-01-18	1	HTS	1	1	2020-01-18	0	0	1
Female	16	2	1	1	5	2020-01-18	1	HTS	1	1	2020-01-18	0	0	1
Female	17	2	1	1	5	2020-01-18	1	HTS	1	1	2020-01-18	0	0	1
Female	17	2	1	1	5	2020-01-18	1	HTS	1	1	2020-01-18	0	0	1
Female	16	2	1	1	5	2020-01-18	1	HTS	1	1	2020-01-18	0	0	1
Female	16	2	1	1	5	2020-01-18	1	HTS	1	1	2020-01-18	0	0	1
Female	15	2	1	1	5	2020-01-18	1	HTS	1	1	2020-01-18	0	0	1
Female	16	2	1	1	5	2020-01-18	1	HTS	1	1	2020-01-18	0	0	1
Female	18	2	1	1	5	2020-01-18	1	HTS	1	1	2020-01-18	0	0	1
Female	16	2	1	1	5	2020-01-18	1	HTS	1	1	2020-01-18	0	0	1
Female	17	2	1	1	5	2020-01-18	1	HTS	1	1	2020-01-18	0	0	1
Female	17	2	1	1	5	2020-01-18	1	HTS	1	1	2020-01-18	0	0	1
Female	15	2	1	1	5	2020-01-18	1	HTS	1	1	2020-01-18	0	0	1
Female	16	2	1	1	5	2020-01-18	1	HTS	1	1	2020-01-18	0	0	1
Female	16	2	1	1	5	2020-01-18	1	HTS	1	1	2020-01-18	0	0	1
Female	18	2	1	1	5	2020-01-18	1	HTS	1	1	2020-01-18	0	0	1
Female	15	2	1	1	6	2020-01-23	2	13 HIV Rapid Test/HTS	1	1	2020-01-23	0	0	1
Female	17	2	1	1	6	2020-01-23	2	13 HIV Rapid Test/HTS	1	1	2020-01-23	0	0	1
Female	17	2	1	1	6	2020-01-23	2	13 HIV Rapid Test/HTS	1	1	2020-01-23	0	0	1
Female	17	2	1	1	6	2020-01-23	2	13 HIV Rapid Test/HTS	1	1	2020-01-23	0	0	1
Female	17	2	1	1	6	2020-01-23	2	13 HIV Rapid Test/HTS	1	1	2020-01-23	0	0	1
Female	18	2	1	1	6	2020-01-23	2	13 HIV Rapid Test/HTS	1	1	2020-01-23	0	0	1
Female	17	2	1	1	6	2020-01-23	2	13 HIV Rapid Test/HTS	1	1	2020-01-23	0	0	1
Female	16	2	1	1	6	2020-01-23	2	13 HIV Rapid Test/HTS	1	1	2020-01-23	0	0	1
Female	18	2	1	1	6	2020-01-23	2	13 HIV Rapid Test/HTS	1	1	2020-01-23	0	0	1
Female	17	2	1	1	6	2020-01-23	2	13 HIV Rapid Test/HTS	1	1	2020-01-23	0	0	1
Female	15	2	1	1	6	2020-01-23	2	13 HIV Rapid Test/HTS	1	1	2020-01-23	0	0	1
Female	17	2	1	1	6	2020-01-23	2	13 HIV Rapid Test/HTS	1	1	2020-01-23	0	0	1
Female	16	2	1	1	6	2020-01-23	2	13 HIV Rapid Test/HTS	1	1	2020-01-23	0	0	1
Female	16	2	1	1	6	2020-01-24	1	18 Family Planning	2	1	2020-01-24	0	0	1
Female	17	2	1	1	6	2020-01-24	1	18 Family Planning	2	1	2020-01-24	0	0	1
Female	17	2	1	1	6	2020-01-24	1	18 Family Planning	2	1	2020-01-24	0	0	1
Female	16	2	1	1	5	2020-01-24	1	HTS	1	1	2020-01-28	4	1	1
Female	17	2	1	1	5	2020-01-24	1	HTS	1	1	2020-01-28	4	1	1
Female	17	2	1	1	5	2020-01-24	1	HTS	1	1	2020-01-28	4	1	1
Female	16	2	1	1	5	2020-01-24	1	HTS	1	1	2020-01-28	4	1	1
Female	15	2	1	1	5	2020-01-24	1	HTS	1	1	2020-01-28	4	1	1
Female	15	2	1	1	5	2020-01-24	1	HTS	1	1	2020-01-28	4	1	1
Female	15	2	1	1	5	2020-01-24	1	HTS	1	1	2020-01-28	4	1	1
Female	15	2	1	1	5	2020-01-24	1	HTS	1	1	2020-01-28	4	1	1
Female	17	2	1	1	5	2020-01-24	1	HTS	1	1	2020-01-28	4	1	1
Female	17	2	1	1	5	2020-01-24	1	HTS	1	1	2020-01-28	4	1	1
Female	16	2	1	1	5	2020-01-24	1	HTS	1	1	2020-01-28	4	1	1
Female	17	2	1	1	5	2020-01-24	1	HTS	1	1	2020-01-28	4	1	1
Female	18	2	1	1	5	2020-01-24	1	HTS	1	1	2020-01-28	4	1	1
Female	19	2	1	1	5	2020-01-24	1	HTS	1	1	2020-01-28	4	1	1
Female	18	2	1	1	5	2020-01-24	1	HTS	1	1	2020-01-28	4	1	1
Female	15	2	1	1	5	2020-01-24	1	HTS	1	1	2020-01-28	4	1	1
Female	18	2	1	1	5	2020-01-24	1	HTS	1	1	2020-01-28	4	1	1
Female	19	2	1	1	5	2020-01-24	1	HTS	1	1	2020-01-28	4	1	1
Female	18	2	2	1	5	2020-01-24	1	HTS	1	1	2020-01-28	4	1	1
Female	18	2	1	1	5	2020-01-24	1	HTS	1	1	2020-01-28	4	1	1
Female	15	2	1	1	5	2020-01-24	1	HTS	1	1	2020-01-28	4	1	1
Female	16	2	1	1	5	2020-01-24	1	HTS	1	1	2020-01-28	4	1	1
Female	18	2	1	1	5	2020-01-24	1	HTS	1	1	2020-01-28	4	1	1
Female	16	2	1	1	5	2020-01-24	1	HTS	1	1	2020-01-28	4	1	1
Female	18	2	1	1	5	2020-01-24	1	HTS	1	1	2020-01-28	4	1	1
Female	17	2	1	1	6	2020-01-24	1	18 Family Planning	2	1	2020-01-24	0	0	1
Female	16	2	1	1	6	2020-01-24	1	18 Family Planning	2	1	2020-01-24	0	0	1
Female	18	2	1	1	6	2020-01-24	1	18 Family Planning	2	1	2020-01-24	0	0	1
Female	14	1	1	1	6	2020-01-24	1	18 Family Planning	2	1	2020-01-24	0	0	1
Female	18	2	1	1	6	2020-01-24	1	18 Family Planning	2	1	2020-01-24	0	0	1
Female	17	2	1	1	6	2020-01-24	1	18 Family Planning	2	1	2020-01-24	0	0	1
Female	17	2	1	1	6	2020-01-24	1	18 Family Planning	2	1	2020-01-24	0	0	1
Female	17	2	1	1	6	2020-01-24	1	18 Family Planning	2	1	2020-01-24	0	0	1
Female	14	1	1	1	6	2020-01-24	1	18 Family Planning	2	1	2020-01-24	0	0	1
Female	15	2	1	1	6	2020-01-24	1	18 Family Planning	2	1	2020-01-24	0	0	1
Female	15	2	1	1	6	2020-01-24	1	18 Family Planning	2	1	2020-01-24	0	0	1
Female	17	2	1	1	6	2020-01-24	1	18 Family Planning	2	1	2020-01-24	0	0	1
Female	17	2	1	1	6	2020-01-24	1	18 Family Planning	2	1	2020-01-24	0	0	1
Female	17	2	1	1	6	2020-01-24	1	18 Family Planning	2	1	2020-01-24	0	0	1
Female	18	2	1	1	6	2020-01-24	1	18 Family Planning	2	1	2020-01-24	0	0	1
Female	17	2	1	1	6	2020-01-24	1	18 Family Planning	2	1	2020-01-24	0	0	1
Female	17	2	1	1	6	2020-01-24	1	18 Family Planning	2	1	2020-01-24	0	0	1
Female	17	2	1	1	6	2020-01-24	1	18 Family Planning	2	1	2020-01-24	0	0	1
Female	17	2	1	1	6	2020-01-24	1	18 Family Planning	2	1	2020-01-24	0	0	1
Female	17	2	1	1	6	2020-01-24	1	18 Family Planning	2	1	2020-01-24	0	0	1
Female	14	1	1	1	5	2020-01-24	1	HTS	1	1	2020-01-28	4	1	1
Female	14	1	1	1	5	2020-01-24	1	HTS	1	1	2020-01-28	4	1	1
Female	19	2	1	1	5	2020-01-24	1	HTS	1	1	2020-01-28	4	1	1
Female	17	2	1	1	5	2020-01-24	1	HTS	1	1	2020-01-24	0	0	1
Female	15	2	1	1	5	2020-01-24	1	HTS	1	1	2020-01-28	4	1	1
Female	15	2	1	1	5	2020-01-24	1	HTS	1	1	2020-01-28	4	1	1
Female	16	2	1	1	5	2020-01-24	1	HTS	1	1	2020-01-28	4	1	1
Female	15	2	1	1	5	2020-01-24	1	HTS	1	1	2020-01-28	4	1	1
Female	15	2	1	1	5	2020-01-24	1	HTS	1	1	2020-01-28	4	1	1
Female	16	2	1	1	5	2020-01-24	1	HTS	1	1	2020-01-28	4	1	1
Female	16	2	1	1	5	2020-01-24	1	HTS	1	1	2020-01-28	4	1	1
Female	16	2	1	1	4	2020-01-26	1	Family Planning	2	1	2020-01-26	0	0	1
Female	17	2	1	1	4	2020-01-26	1	Family Planning	2	1	2020-01-26	0	0	1
Female	15	2	1	1	4	2020-01-26	1	Family Planning	2	1	2020-01-26	0	0	1
Female	18	2	1	1	4	2020-01-26	1	18 Family Planning	2	1	2020-01-26	0	0	1
Female	17	2	1	1	4	2020-01-26	1	18 Family Planning	2	1	2020-01-26	0	0	1
Female	18	2	1	1	4	2020-01-26	1	18 Family Planning	2	1	2020-01-26	0	0	1
Female	18	2	1	1	4	2020-01-26	1	18 Family Planning	2	1	2020-01-26	0	0	1
Female	15	2	1	1	4	2020-01-26	1	Family Planning	2	1	2020-01-27	1	1	1
Female	16	2	1	1	4	2020-01-26	1	Family Planning	2	1	2020-01-27	1	1	1
Female	16	2	1	1	4	2020-01-26	1	Family Planning	2	1	2020-01-27	1	1	1
Female	16	2	1	1	4	2020-01-26	1	Family Planning	2	1	2020-01-27	1	1	1
Female	16	2	1	1	4	2020-01-26	1	Family Planning	2	1	2020-01-27	1	1	1
Female	16	2	1	1	4	2020-01-26	1	Family Planning	2	1	2020-01-27	1	1	1
Female	16	2	1	1	4	2020-01-26	1	Family Planning	2	1	2020-01-27	1	1	1
Female	16	2	1	1	4	2020-01-26	1	Family Planning	2	1	2020-01-27	1	1	1
Female	16	2	1	1	4	2020-01-26	1	Family Planning	2	1	2020-01-27	1	1	1
Female	16	2	1	1	4	2020-01-26	1	Family Planning	2	1	2020-01-27	1	1	1
Female	16	2	1	1	4	2020-01-26	1	Family Planning	2	1	2020-01-27	1	1	1
Female	17	2	1	1	4	2020-01-26	1	Family Planning	2	1	2020-01-27	1	1	1
Female	15	2	1	1	4	2020-01-26	1	18 Family Planning	2	1	2020-01-27	1	1	1
Female	16	2	1	1	4	2020-01-26	1	18 Family Planning	2	1	2020-01-27	1	1	1
Female	16	2	1	1	5	2020-01-28	1	HTS	1	1	2020-01-28	0	0	1
Female	18	2	1	1	4	2020-01-28	4	31 PREP	1	1	2020-01-28	0	0	1
Female	18	2	1	1	4	2020-01-28	4	13 HIV Rapid Test/HTS	1	1	2020-01-28	0	0	1
Female	18	2	1	1	4	2020-01-28	4	31 PREP	1	1	2020-01-28	0	0	1
Female	18	2	1	1	4	2020-01-28	4	13 HIV Rapid Test/HTS	1	1	2020-01-28	0	0	1
Female	17	2	1	1	4	2020-01-28	4	31 PREP	1	1	2020-01-28	0	0	1
Female	17	2	1	1	4	2020-01-28	4	13 HIV Rapid Test/HTS	1	1	2020-01-28	0	0	1
Female	17	2	1	1	4	2020-01-28	4	18 Family Planning	2	1	2020-01-28	0	0	1
Female	17	2	1	1	4	2020-01-28	4	13 HIV Rapid Test/HTS	1	1	2020-01-28	0	0	1
Female	18	2	2	1	1	2020-01-28	1	14 PEP	1	1	2020-01-29	1	1	1
Female	18	2	2	1	1	2020-01-28	1	31 PREP	1	1	2020-01-29	1	1	1
Female	17	2	1	1	5	2020-01-29	2	18 Family Planning	2	1	2020-01-29	0	0	1
Female	17	2	1	1	1	2020-01-29	1	13 HIV Rapid Test/HTS	1	1	2020-01-29	0	0	1
Female	19	2	1	1	1	2020-01-29	1	13 HIV Rapid Test/HTS	1	1	2020-01-29	0	0	1
Female	19	2	1	1	1	2020-01-29	1	31 PREP	1	1	2020-01-29	0	0	1
Female	18	2	1	1	1	2020-01-29	1	13 HIV Rapid Test/HTS	1	1	2020-01-29	0	0	1
Female	17	2	1	1	1	2020-01-29	1	31 PREP	1	1	2020-01-29	0	0	1
Female	17	2	1	1	1	2020-01-29	1	31 PREP	1	1	2020-01-29	0	0	1
Female	17	2	1	1	1	2020-01-29	1	31 PREP	1	1	2020-01-29	0	0	1
Female	17	2	1	1	5	2020-01-29	2	18 Family Planning	2	1	2020-01-29	0	0	1
Female	15	2	1	1	5	2020-01-29	2	18 Family Planning	2	1	2020-01-29	0	0	1
Female	15	2	1	1	5	2020-01-29	2	18 Family Planning	2	1	2020-01-29	0	0	1
Female	17	2	1	1	5	2020-01-29	2	18 Family Planning	2	1	2020-01-29	0	0	1
Female	17	2	1	1	6	2020-01-30	2	13 HIV Rapid Test/HTS; 31 PREP	1	1	2020-02-03	4	1	1
Female	16	2	1	1	6	2020-01-30	1	13 HIV Rapid Test/HTS; 31 PREP	1	1	2020-01-30	0	0	1
Female	17	2	1	1	6	2020-01-30	2	13 HIV Rapid Test/HTS; 31 PREP	1	1	2020-01-30	0	0	1
Female	17	2	1	1	6	2020-01-30	2	13 HIV Rapid Test/HTS; 31 PREP	1	1	2020-01-30	0	0	1
Female	17	2	1	1	6	2020-01-30	2	13 HIV Rapid Test/HTS; 31 PREP	1	1	2020-01-30	0	0	1
Female	17	2	1	1	6	2020-01-30	2	13 HIV Rapid Test/HTS; 31 PREP	1	1	2020-01-30	0	0	1
Female	16	2	1	1	6	2020-01-30	2	13 HIV Rapid Test/HTS; 31 PREP	1	1	2020-01-30	0	0	1
Female	17	2	1	1	6	2020-01-30	2	13 HIV Rapid Test/HTS; 31 PREP	1	1	2020-01-30	0	0	1
Female	17	2	1	1	6	2020-01-30	2	13 HIV Rapid Test/HTS; 31 PREP	1	1	2020-01-30	0	0	1
Female	17	2	1	1	6	2020-01-30	2	13 HIV Rapid Test/HTS; 31 PREP	1	1	2020-01-30	0	0	1
Female	18	2	1	1	6	2020-01-30	2	13 HIV Rapid Test/HTS; 31 PREP	1	1	2020-01-30	0	0	1
Female	17	2	1	1	6	2020-01-30	2	ART	1	1	2020-01-30	0	0	1
Female	17	2	1	1	6	2020-01-30	2	13 HIV Rapid Test/HTS; 31 PREP	1	1	2020-01-30	0	0	1
Female	19	2	1	1	1	2020-01-30	1	18 Family Planning	2	1	2020-01-30	0	0	1
Female	17	2	1	1	1	2020-01-30	1	18 Family Planning	2	1	2020-01-30	0	0	1
Female	19	2	1	1	6	2020-01-31	2	13 HIV Rapid Test/HTS	1	1	2020-01-31	0	0	1
Female	17	2	1	1	6	2020-01-31	2	13 HIV Rapid Test/HTS; 31 PREP	1	1	2020-01-31	0	0	1
Female	17	2	1	1	6	2020-01-31	2	13 HIV Rapid Test/HTS	1	1	2020-01-31	0	0	1
Female	18	2	1	1	6	2020-01-31	2	13 HIV Rapid Test/HTS	1	1	2020-01-31	0	0	1
Female	18	2	1	1	6	2020-01-31	2	13 HIV Rapid Test/HTS; 31 PREP	1	1	2020-01-31	0	0	1
Female	18	2	1	1	6	2020-01-31	2	13 HIV Rapid Test/HTS; 31 PREP	1	1	2020-01-31	0	0	1
Female	13	1	1	1	6	2020-01-31	2	13 HIV Rapid Test/HTS	1	1	2020-01-31	0	0	1
Female	15	2	1	1	6	2020-01-31	1	13 HIV Rapid Test/HTS	1	1	2020-01-31	0	0	1
Female	15	2	1	1	6	2020-01-31	2	13 HIV Rapid Test/HTS	1	1	2020-01-31	0	0	1
Female	18	2	1	1	1	2020-02-03	1	18 Family Planning	2	1	2020-02-03	0	0	1
Female	18	2	1	1	1	2020-02-03	1	18 Family Planning	2	1	2020-02-03	0	0	1
Female	15	2	1	1	1	2020-02-06	1	13 HIV Rapid Test/HTS	1	1	2020-02-06	0	0	1
Female	18	2	1	1	1	2020-02-06	1	31 PREP	1	1	2020-02-06	0	0	1
Female	13	1	1	1	6	2020-02-06	1	13 HIV Rapid Test/HTS	1	1	2020-02-06	0	0	1
Female	19	2	1	1	1	2020-02-14	1	13 HIV Rapid Test/HTS	1	1	2020-02-14	0	0	1
Female	16	2	1	1	1	2020-02-14	1	13 HIV Rapid Test/HTS	1	1	2020-02-14	0	0	1
Female	17	2	1	1	1	2020-02-14	1	13 HIV Rapid Test/HTS	1	1	2020-02-14	0	0	1
Female	19	2	1	1	1	2020-02-14	1	13 HIV Rapid Test/HTS	1	1	2020-02-14	0	0	1
Female	18	2	1	1	1	2020-02-14	1	13 HIV Rapid Test/HTS	1	1	2020-02-14	0	0	1
Female	18	2	1	1	1	2020-02-14	3	13 HIV Rapid Test/HTS	1	1	2020-02-14	0	0	1
Female	19	2	1	1	1	2020-02-14	3	13 HIV Rapid Test/HTS	1	1	2020-02-14	0	0	1
Female	18	2	1	1	1	2020-02-14	1	13 HIV Rapid Test/HTS	1	1	2020-02-14	0	0	1
Female	19	2	1	1	5	2020-02-16	1	HTS	1	1	2020-02-24	8	2	1
Female	19	2	1	1	5	2020-02-16	1	HTS	1	1	2020-02-21	5	1	1
Female	19	2	1	1	5	2020-02-16	1	HTS	1	1	2020-02-16	0	0	1
Female	17	2	1	1	5	2020-02-16	1	HTS	1	1	2020-02-20	4	1	1
Female	19	2	1	1	5	2020-02-16	1	HTS	1	1	2020-02-23	7	2	1
Female	18	2	1	1	5	2020-02-16	1	HTS	1	1	2020-02-16	0	0	1
Female	18	2	1	1	5	2020-02-16	1	HTS	1	1	2020-02-16	0	0	1
Female	18	2	1	1	5	2020-02-16	1	HTS	1	1	2020-02-16	0	0	1
Female	18	2	1	1	5	2020-02-16	1	HTS	1	1	2020-02-16	0	0	1
Female	19	2	1	1	5	2020-02-16	1	HTS	1	1	2020-02-16	0	0	1
Female	19	2	1	1	5	2020-02-16	1	HTS	1	1	2020-02-20	4	1	1
Female	18	2	1	1	1	2020-02-17	1	18 Family Planning	2	1	2020-02-17	0	0	1
Female	19	2	1	1	1	2020-02-17	1	18 Family Planning	2	1	2020-02-17	0	0	1
Female	17	2	1	1	4	2020-02-17	4	13 HIV Rapid Test/HTS; 31 PREP	1	1	2020-02-17	0	0	1
Female	17	2	1	1	4	2020-02-17	4	13 HIV Rapid Test/HTS; 31 PREP	1	1	2020-02-17	0	0	1
Female	16	2	1	1	4	2020-02-17	4	13 HIV Rapid Test/HTS; 31 PREP	1	1	2020-02-17	0	0	1
Female	17	2	1	1	4	2020-02-17	4	13 HIV Rapid Test/HTS; 31 PREP	1	1	2020-02-17	0	0	1
Female	17	2	1	1	4	2020-02-17	4	13 HIV Rapid Test/HTS	1	1	2020-02-17	0	0	1
Female	17	2	1	1	4	2020-02-17	4	13 HIV Rapid Test/HTS	1	1	2020-02-17	0	0	1
Female	17	2	1	1	4	2020-02-17	4	13 HIV Rapid Test/HTS	1	1	2020-02-17	0	0	1
Female	18	2	1	1	5	2020-02-18	2	18 Family Planning	2	1	2020-02-19	1	1	1
Female	16	2	1	1	2	2020-02-18	1	HTS	1	1	2020-02-25	7	2	1
Female	17	2	1	1	2	2020-02-18	1	HTS	1	1	2020-02-25	7	2	1
Female	15	2	1	1	2	2020-02-18	1	HTS	1	1	2020-02-18	0	0	1
Female	16	2	1	1	5	2020-02-18	1	HTS	1	1	2020-02-25	7	2	1
Female	15	2	1	1	5	2020-02-18	1	HTS	1	1	2020-02-25	7	2	1
Female	15	2	1	1	5	2020-02-18	1	HTS	1	1	2020-02-25	7	2	1
Female	18	2	1	1	5	2020-02-18	1	HTS	1	1	2020-02-25	7	2	1
Female	15	2	1	1	5	2020-02-18	1	HTS	1	1	2020-02-25	7	2	1
Female	17	2	1	1	5	2020-02-18	1	HTS	1	1	2020-02-25	7	2	1
Female	19	2	1	1	5	2020-02-18	1	HTS	1	1	2020-02-25	7	2	1
Female	19	2	1	1	5	2020-02-18	1	HTS	1	1	2020-02-25	7	2	1
Female	19	2	1	1	5	2020-02-18	1	HTS	1	1	2020-02-25	7	2	1
Female	15	2	1	1	5	2020-02-18	1	HTS	1	1	2020-02-25	7	2	1
Female	17	2	1	1	2	2020-02-19	1	HTS	1	1	2020-02-19	0	0	1
Female	18	2	1	1	4	2020-02-19	1	13 HIV Rapid Test/HTS	1	1	2020-02-19	0	0	1
Female	19	2	1	1	4	2020-02-19	1	13 HIV Rapid Test/HTS	1	1	2020-02-19	0	0	1
Female	19	2	1	1	2	2020-02-20	1	18 Family Planning	2	0		99	99	1
Female	18	2	1	1	2	2020-02-20	1	18 Family Planning	2	0		99	99	1
Female	17	2	1	1	2	2020-02-20	1	18 Family Planning	2	0		99	99	1
Female	14	1	1	1	2	2020-02-20	1	18 Family Planning	2	0		99	99	1
Female	17	2	1	1	2	2020-02-20	2	31 PREP	1	0		99	99	1
Female	17	2	1	1	2	2020-02-20	2	31 PREP	1	0		99	99	1
Female	17	2	1	1	2	2020-02-20	2	31 PREP	1	0		99	99	1
Female	17	2	1	1	2	2020-02-20	2	31 PREP	1	0		99	99	1
Female	17	2	1	1	2	2020-02-20	2	31 PREP	1	0		99	99	1
Female	16	2	1	1	2	2020-02-20	1	18 Family Planning	2	0		99	99	1
Female	16	2	1	1	2	2020-02-20	1	18 Family Planning	2	0		99	99	1
Female	19	2	1	1	5	2020-02-20	2	18 Family Planning	2	0		99	99	1
Female	19	2	1	1	5	2020-02-20	2	18 Family Planning	2	1	2020-02-20	0	0	1
Female	16	2	1	1	4	2020-02-21	1	HTS	1	1	2020-02-21	0	0	1
Female	17	2	1	1	4	2020-02-21	1	HTS	1	1	2020-02-21	0	0	1
Female	16	2	1	1	4	2020-02-21	1	HTS	1	1	2020-02-21	0	0	1
Female	15	2	1	1	4	2020-02-21	1	HTS	1	1	2020-02-21	0	0	1
Female	16	2	1	1	4	2020-02-21	1	HTS	1	1	2020-02-21	0	0	1
Female	15	2	1	1	4	2020-02-21	1	HTS	1	1	2020-02-21	0	0	1
Female	17	2	1	1	4	2020-02-21	1	HTS	1	1	2020-02-21	0	0	1
Female	17	2	1	1	4	2020-02-21	1	HTS	1	1	2020-02-21	0	0	1
Female	15	2	1	1	4	2020-02-21	1	HTS	1	1	2020-02-21	0	0	1
Female	16	2	1	1	4	2020-02-21	1	HTS	1	1	2020-02-21	0	0	1
Female	16	2	1	1	4	2020-02-21	1	HTS	1	1	2020-02-21	0	0	1
Female	14	1	1	1	4	2020-02-21	1	HTS	1	1	2020-02-21	0	0	1
Female	16	2	1	1	4	2020-02-21	1	HTS	1	1	2020-02-21	0	0	1
Female	17	2	1	1	4	2020-02-21	1	HTS	1	1	2020-02-21	0	0	1
Female	15	2	1	1	4	2020-02-21	1	HTS	1	1	2020-02-21	0	0	1
Female	15	2	1	1	1	2020-02-25	1	HTS	1	0		99	99	1
Female	15	2	1	1	3	2020-02-25	1	HTS	1	1	2020-02-25	0	0	1
Female	16	2	1	1	3	2020-02-25	1	HTS	1	0		99	99	1
Female	16	2	1	1	3	2020-02-25	1	HTS	1	1	2020-02-25	0	0	1
Female	19	2	1	1	3	2020-02-25	1	HTS	1	1	2020-02-25	0	0	1
Female	19	2	1	1	3	2020-02-25	1	HTS	1	1	2020-02-25	0	0	1
Female	15	2	1	2	3	2020-02-25	1	HTS	1	1	2020-02-25	0	0	1
Female	17	2	1	2	3	2020-02-25	1	HTS	1	1	2020-02-25	0	0	1
Female	17	2	1	2	3	2020-02-25	1	HTS	1	1	2020-02-25	0	0	1
Female	15	2	1	2	3	2020-02-25	1	HTS	1	1	2020-02-25	0	0	1
Female	17	2	1	2	3	2020-02-25	1	HTS	1	1	2020-02-25	0	0	1
Female	15	2	1	2	3	2020-02-25	1	HTS	1	1	2020-02-25	0	0	1
Female	18	2	1	2	3	2020-02-25	1	HTS	1	1	2020-02-25	0	0	1
Female	18	2	1	2	3	2020-02-25	1	HTS	1	1	2020-02-25	0	0	1
Female	15	2	1	2	3	2020-02-25	1	HTS	1	1	2020-02-25	0	0	1
Female	15	2	1	2	3	2020-02-25	1	HTS	1	0		99	99	1
Female	15	2	1	2	3	2020-02-25	1	HTS	1	1	2020-02-25	0	0	1
Female	19	2	1	2	3	2020-02-25	1	HTS	1	1	2020-02-25	0	0	1
Female	16	2	1	2	3	2020-02-25	1	HTS	1	1	2020-02-25	0	0	1
Female	16	2	1	2	3	2020-02-25	1	HTS	1	1	2020-02-25	0	0	1
Female	16	2	1	2	3	2020-02-25	1	HTS	1	1	2020-02-25	0	0	1
Female	15	2	1	2	3	2020-02-25	1	HTS	1	1	2020-02-25	0	0	1
Female	16	2	1	2	3	2020-02-25	1	HTS	1	0		99	99	1
Female	19	2	1	2	3	2020-02-25	1	HTS	1	1	2020-02-25	0	0	1
Female	16	2	1	2	3	2020-02-25	1	HTS	1	1	2020-02-25	0	0	1
Female	15	2	1	2	3	2020-02-25	1	HTS	1	1	2020-02-25	0	0	1
Female	16	2	1	2	3	2020-02-25	1	HTS	1	1	2020-02-25	0	0	1
Female	17	2	1	2	3	2020-02-25	1	HTS	1	1	2020-02-25	0	0	1
Female	17	2	1	2	3	2020-02-25	1	HTS	1	1	2020-02-25	0	0	1
Female	18	2	1	2	3	2020-02-25	1	HTS	1	1	2020-02-25	0	0	1
Female	18	2	1	2	3	2020-02-25	1	HTS	1	1	2020-02-25	0	0	1
Female	15	2	1	2	3	2020-02-25	1	HTS	1	1	2020-02-25	0	0	1
Female	17	2	1	2	3	2020-02-25	1	HTS	1	1	2020-02-25	0	0	1
Female	15	2	1	2	3	2020-02-25	1	HTS	1	1	2020-02-25	0	0	1
Female	17	2	1	2	3	2020-02-25	1	HTS	1	1	2020-02-25	0	0	1
Female	16	2	1	2	3	2020-02-25	1	HTS	1	1	2020-02-25	0	0	1
Female	15	2	1	2	3	2020-02-25	1	HTS	1	1	2020-02-25	0	0	1
Female	15	2	1	2	3	2020-02-25	1	HTS	1	1	2020-02-25	0	0	1
Female	16	2	1	2	3	2020-02-25	1	HTS	1	1	2020-02-25	0	0	1
Female	16	2	1	2	3	2020-02-25	1	HTS	1	1	2020-02-25	0	0	1
Female	18	2	1	2	2	2020-02-25	1	HTS	1	1	2020-02-25	0	0	1
Female	18	2	1	2	2	2020-02-25	1	HTS	1	1	2020-02-25	0	0	1
Female	17	2	1	2	2	2020-02-25	1	HTS	1	1	2020-02-25	0	0	1
Female	17	2	1	2	2	2020-02-25	1	HTS	1	1	2020-02-25	0	0	1
Female	17	2	1	2	2	2020-02-25	1	HTS	1	1	2020-02-25	0	0	1
Female	17	2	1	2	2	2020-02-25	1	HTS	1	1	2020-02-25	0	0	1
Female	17	2	1	2	2	2020-02-25	1	HTS	1	1	2020-02-25	0	0	1
Female	18	2	1	2	2	2020-02-25	1	HTS	1	1	2020-02-25	0	0	1
Female	18	2	1	2	2	2020-02-25	1	HTS	1	1	2020-02-25	0	0	1
Female	18	2	1	2	2	2020-02-25	1	HTS	1	1	2020-02-25	0	0	1
Female	18	2	1	2	2	2020-02-25	1	HTS	1	1	2020-02-25	0	0	1
Female	18	2	1	2	2	2020-02-25	1	HTS	1	1	2020-02-25	0	0	1
Female	18	2	1	2	2	2020-02-25	1	HTS	1	1	2020-02-25	0	0	1
Female	17	2	1	2	2	2020-02-25	1	HTS	1	1	2020-02-25	0	0	1
Female	17	2	1	2	2	2020-02-25	1	HTS	1	1	2020-02-25	0	0	1
Female	17	2	1	2	2	2020-02-25	1	HTS	1	1	2020-02-25	0	0	1
Female	17	2	1	2	2	2020-02-25	1	HTS	1	1	2020-02-25	0	0	1
Female	18	2	1	2	2	2020-02-25	1	HTS	1	1	2020-02-25	0	0	1
Female	19	2	1	2	2	2020-02-25	1	HTS	1	1	2020-02-25	0	0	1
Female	18	2	1	2	2	2020-02-25	1	HTS	1	1	2020-02-25	0	0	1
Female	18	2	1	2	2	2020-02-25	1	HTS	1	1	2020-02-25	0	0	1
Female	19	2	1	2	2	2020-02-25	1	HTS	1	1	2020-02-25	0	0	1
Female	17	2	1	2	2	2020-02-25	1	HTS	1	1	2020-02-25	0	0	1
Female	17	2	1	2	2	2020-02-25	1	HTS	1	1	2020-02-25	0	0	1
Female	17	2	1	2	2	2020-02-25	1	HTS	1	1	2020-02-25	0	0	1
Female	16	2	1	2	2	2020-02-25	1	HTS	1	0		99	99	1
Female	16	2	1	2	2	2020-02-25	1	HTS	1	1	2020-02-25	0	0	1
Female	15	2	1	2	2	2020-02-25	1	HTS	1	1	2020-02-25	0	0	1
Female	16	2	1	2	2	2020-02-25	1	HTS	1	1	2020-02-25	0	0	1
Female	16	2	1	2	2	2020-02-25	1	HTS	1	1	2020-02-25	0	0	1
Female	16	2	1	2	2	2020-02-25	1	HTS	1	1	2020-02-25	0	0	1
Female	16	2	1	2	2	2020-02-25	1	HTS	1	1	2020-02-25	0	0	1
Female	15	2	1	2	2	2020-02-25	1	HTS	1	1	2020-02-25	0	0	1
Female	17	2	1	2	2	2020-02-25	1	HTS	1	1	2020-02-25	0	0	1
Female	17	2	1	2	2	2020-02-25	1	HTS	1	1	2020-02-25	0	0	1
Female	16	2	1	2	2	2020-02-25	1	HTS	1	1	2020-02-25	0	0	1
Female	17	2	1	2	2	2020-02-25	1	HTS	1	1	2020-02-25	0	0	1
Female	16	2	1	2	2	2020-02-25	1	HTS	1	1	2020-02-25	0	0	1
Female	17	2	1	2	2	2020-02-25	1	HTS	1	1	2020-02-25	0	0	1
Female	16	2	1	2	2	2020-02-25	1	HTS	1	1	2020-02-25	0	0	1
Female	16	2	1	2	2	2020-02-25	1	HTS	1	1	2020-02-25	0	0	1
Female	16	2	1	2	2	2020-02-25	1	HTS	1	1	2020-02-25	0	0	1
Female	15	2	1	2	2	2020-02-25	1	HTS	1	1	2020-02-25	0	0	1
Female	15	2	1	2	2	2020-02-25	1	HTS	1	1	2020-02-25	0	0	1
Female	15	2	1	2	2	2020-02-25	1	HTS	1	1	2020-02-25	0	0	1
Female	15	2	1	2	2	2020-02-25	1	HTS	1	1	2020-02-25	0	0	1
Female	16	2	1	2	2	2020-02-25	1	HTS	1	1	2020-02-25	0	0	1
Female	15	2	1	2	2	2020-02-25	1	HTS	1	1	2020-02-25	0	0	1
Female	15	2	1	2	2	2020-02-25	1	HTS	1	1	2020-02-25	0	0	1
Female	17	2	1	2	2	2020-02-25	1	HTS	1	0		99	99	1
Female	15	2	1	2	2	2020-02-25	1	HTS	1	1	2020-02-25	0	0	1
Female	17	2	1	2	2	2020-02-25	1	HTS	1	1	2020-02-25	0	0	1
Female	18	2	1	2	2	2020-02-25	1	HTS	1	1	2020-02-25	0	0	1
Female	15	2	1	2	2	2020-02-25	1	HTS	1	1	2020-02-25	0	0	1
Female	16	2	1	2	2	2020-02-25	1	HTS	1	0		99	99	1
Female	16	2	1	2	2	2020-02-25	1	HTS	1	1	2020-02-25	0	0	1
Female	16	2	1	2	2	2020-02-25	1	HTS	1	1	2020-02-25	0	0	1
Female	16	2	1	2	2	2020-02-25	1	HTS	1	1	2020-02-25	0	0	1
Female	16	2	1	2	2	2020-02-25	1	HTS	1	1	2020-02-25	0	0	1
Female	15	2	1	2	2	2020-02-25	1	HTS	1	1	2020-02-25	0	0	1
Female	16	2	1	2	2	2020-02-25	1	HTS	1	1	2020-02-25	0	0	1
Female	16	2	1	2	2	2020-02-25	1	HTS	1	1	2020-02-25	0	0	1
Female	16	2	1	2	2	2020-02-25	1	HTS	1	1	2020-02-25	0	0	1
Female	17	2	1	2	2	2020-02-25	1	HTS	1	1	2020-02-25	0	0	1
Female	15	2	1	2	2	2020-02-25	1	HTS	1	1	2020-02-25	0	0	1
Female	15	2	1	2	2	2020-02-25	1	HTS	1	1	2020-02-25	0	0	1
Female	16	2	1	2	2	2020-02-25	1	HTS	1	0		99	99	1
Female	19	2	1	2	4	2020-02-25	1	18 Family Planning	2	1	2020-02-25	0	0	1
Female	19	2	1	2	4	2020-02-25	1	18 Family Planning	2	1	2020-02-25	0	0	1
Female	18	2	1	2	4	2020-02-25	1	18 Family Planning	2	1	2020-02-25	0	0	1
Female	18	2	1	2	4	2020-02-25	1	18 Family Planning	2	1	2020-02-25	0	0	1
Female	18	2	1	2	4	2020-02-25	1	18 Family Planning	2	1	2020-02-25	0	0	1
Female	16	2	1	2	4	2020-02-25	1	18 Family Planning	2	1	2020-02-25	0	0	1
Female	16	2	1	2	2	2020-02-25	1	HTS	1	1	2020-02-25	0	0	1
Female	16	2	1	2	2	2020-02-25	1	HTS	1	1	2020-02-25	0	0	1
Female	16	2	1	2	2	2020-02-25	1	HTS	1	1	2020-02-25	0	0	1
Female	16	2	1	2	2	2020-02-25	1	HTS	1	1	2020-02-25	0	0	1
Female	17	2	1	2	2	2020-02-25	1	HTS	1	1	2020-02-25	0	0	1
Female	17	2	1	2	2	2020-02-25	1	HTS	1	1	2020-02-25	0	0	1
Female	16	2	1	2	2	2020-02-25	1	HTS	1	1	2020-02-25	0	0	1
Female	16	2	1	2	2	2020-02-25	1	HTS	1	1	2020-02-25	0	0	1
Female	16	2	1	2	2	2020-02-25	1	HTS	1	1	2020-02-25	0	0	1
Female	16	2	1	2	2	2020-02-25	1	HTS	1	1	2020-02-25	0	0	1
Female	16	2	1	2	2	2020-02-25	1	HTS	1	1	2020-02-25	0	0	1
Female	16	2	1	2	2	2020-02-25	1	HTS	1	1	2020-02-25	0	0	1
Female	16	2	1	2	2	2020-02-25	1	HTS	1	1	2020-02-25	0	0	1
Female	19	2	1	2	2	2020-02-25	1	HTS	1	1	2020-02-25	0	0	1
Female	16	2	1	2	2	2020-02-25	1	HTS	1	1	2020-02-25	0	0	1
Female	16	2	1	2	2	2020-02-25	1	HTS	1	1	2020-02-25	0	0	1
Female	15	2	1	2	2	2020-02-25	1	HTS	1	1	2020-02-25	0	0	1
Female	16	2	1	2	2	2020-02-25	1	Emergency contraception	2	1	2020-02-25	0	0	1
Female	16	2	1	2	2	2020-02-25	1	HTS	1	1	2020-02-25	0	0	1
Female	17	2	1	2	2	2020-02-25	1	HTS	1	1	2020-02-25	0	0	1
Female	16	2	1	2	2	2020-02-25	1	HTS	1	1	2020-02-25	0	0	1
Female	16	2	1	2	2	2020-02-25	1	HTS	1	1	2020-02-25	0	0	1
Female	16	2	1	2	2	2020-02-25	1	HTS	1	1	2020-02-25	0	0	1
Female	16	2	1	2	2	2020-02-25	1	HTS	1	1	2020-02-25	0	0	1
Female	16	2	1	2	2	2020-02-25	1	HTS	1	1	2020-02-25	0	0	1
Female	16	2	1	2	2	2020-02-25	1	HTS	1	1	2020-02-25	0	0	1
Female	16	2	1	2	2	2020-02-25	1	HTS	1	1	2020-02-25	0	0	1
Female	16	2	1	2	2	2020-02-25	1	HTS	1	1	2020-02-25	0	0	1
Female	16	2	1	2	2	2020-02-25	1	HTS	1	1	2020-02-25	0	0	1
Female	16	2	1	2	2	2020-02-25	1	HTS	1	1	2020-02-25	0	0	1
Female	16	2	1	2	2	2020-02-25	1	HTS	1	1	2020-02-25	0	0	1
Female	15	2	1	2	2	2020-02-25	1	HTS	1	1	2020-02-25	0	0	1
Female	15	2	1	2	2	2020-02-25	1	HTS	1	1	2020-02-25	0	0	1
Female	16	2	1	2	2	2020-02-25	1	HTS	1	1	2020-02-25	0	0	1
Female	16	2	1	2	2	2020-02-25	1	HTS	1	1	2020-02-25	0	0	1
Female	16	2	1	2	2	2020-02-25	1	HTS	1	1	2020-02-25	0	0	1
Female	16	2	1	2	2	2020-02-25	1	HTS	1	1	2020-02-25	0	0	1
Female	16	2	1	2	2	2020-02-25	1	HTS	1	1	2020-02-25	0	0	1
Female	17	2	1	2	2	2020-02-25	1	HTS	1	1	2020-02-25	0	0	1
Female	15	2	1	2	2	2020-02-25	1	HTS	1	1	2020-02-25	0	0	1
Female	16	2	1	2	2	2020-02-25	1	HTS	1	1	2020-02-25	0	0	1
Female	17	2	1	2	2	2020-02-25	1	HTS	1	1	2020-02-25	0	0	1
Female	16	2	1	2	2	2020-02-25	1	HTS	1	1	2020-02-25	0	0	1
Female	15	2	1	2	2	2020-02-25	1	HTS	1	1	2020-02-25	0	0	1
Female	17	2	1	2	2	2020-02-25	1	HTS	1	0		99	99	1
Female	15	2	1	2	2	2020-02-25	1	HTS	1	1	2020-02-25	0	0	1
Female	16	2	1	2	2	2020-02-25	1	HTS	1	1	2020-02-25	0	0	1
Female	15	2	1	2	2	2020-02-25	1	HTS	1	1	2020-02-25	0	0	1
Female	15	2	1	2	2	2020-02-25	1	HTS	1	1	2020-02-25	0	0	1
Female	18	2	1	2	2	2020-02-25	1	HTS	1	1	2020-02-25	0	0	1
Female	15	2	1	2	2	2020-02-25	1	HTS	1	1	2020-02-25	0	0	1
Female	19	2	1	2	2	2020-02-25	1	HTS	1	1	2020-02-25	0	0	1
Female	19	2	1	2	2	2020-02-25	1	HTS	1	1	2020-02-25	0	0	1
Female	19	2	1	2	2	2020-02-25	1	HTS	1	1	2020-02-25	0	0	1
Female	19	2	1	2	2	2020-02-25	1	HTS	1	1	2020-02-25	0	0	1
Female	19	2	1	2	2	2020-02-25	1	HTS	1	1	2020-02-25	0	0	1
Female	19	2	1	2	2	2020-02-25	1	HTS	1	1	2020-02-25	0	0	1
Female	17	2	1	2	2	2020-02-25	1	HTS	1	1	2020-02-25	0	0	1
Female	18	2	1	2	2	2020-02-25	1	HTS	1	1	2020-02-25	0	0	1
Female	18	2	1	2	2	2020-02-25	1	HTS	1	1	2020-02-25	0	0	1
Female	19	2	1	2	2	2020-02-25	1	HTS	1	1	2020-02-25	0	0	1
Female	17	2	1	2	2	2020-02-25	1	HTS	1	1	2020-02-25	0	0	1
Female	18	2	1	2	2	2020-02-25	1	HTS	1	1	2020-02-25	0	0	1
Female	17	2	1	2	2	2020-02-25	1	HTS	1	1	2020-02-25	0	0	1
Female	18	2	1	2	2	2020-02-25	1	HTS	1	1	2020-02-25	0	0	1
Female	18	2	1	2	2	2020-02-25	1	HTS	1	1	2020-02-25	0	0	1
Female	19	2	1	2	2	2020-02-25	1	HTS	1	1	2020-02-25	0	0	1
Female	17	2	1	2	2	2020-02-25	1	HTS	1	1	2020-02-25	0	0	1
Female	18	2	1	2	2	2020-02-25	1	HTS	1	1	2020-02-25	0	0	1
Female	18	2	1	2	2	2020-02-25	1	HTS	1	1	2020-02-25	0	0	1
Female	17	2	1	2	2	2020-02-25	1	HTS	1	1	2020-02-25	0	0	1
Female	17	2	1	2	2	2020-02-25	1	HTS	1	1	2020-02-25	0	0	1
Female	18	2	1	2	2	2020-02-25	1	HTS	1	1	2020-02-25	0	0	1
Female	18	2	1	2	2	2020-02-25	1	HTS	1	1	2020-02-25	0	0	1
Female	18	2	1	2	2	2020-02-25	1	HTS	1	1	2020-02-25	0	0	1
Female	18	2	1	2	2	2020-02-25	1	HTS	1	1	2020-02-25	0	0	1
Female	17	2	1	2	2	2020-02-25	1	HTS	1	1	2020-02-25	0	0	1
Female	18	2	1	2	2	2020-02-25	1	HTS	1	1	2020-02-25	0	0	1
Female	17	2	1	2	2	2020-02-25	1	HTS	1	1	2020-02-25	0	0	1
Female	17	2	1	2	2	2020-02-25	1	HTS	1	1	2020-02-25	0	0	1
Female	18	2	1	2	2	2020-02-25	1	HTS	1	1	2020-02-25	0	0	1
Female	18	2	1	2	2	2020-02-25	1	HTS	1	1	2020-02-25	0	0	1
Female	19	2	1	2	2	2020-02-25	1	HTS	1	1	2020-02-25	0	0	1
Female	18	2	1	2	2	2020-02-25	1	HTS	1	1	2020-02-25	0	0	1
Female	17	2	1	2	2	2020-02-25	1	HTS	1	1	2020-02-25	0	0	1
Female	17	2	1	2	2	2020-02-25	1	HTS	1	1	2020-02-25	0	0	1
Female	18	2	1	2	2	2020-02-25	1	HTS	1	1	2020-02-25	0	0	1
Female	17	2	1	2	2	2020-02-25	1	HTS	1	1	2020-02-25	0	0	1
Female	17	2	1	2	2	2020-02-25	1	HTS	1	1	2020-02-25	0	0	1
Female	19	2	1	2	2	2020-02-25	1	HTS	1	1	2020-02-25	0	0	1
Female	17	2	1	2	2	2020-02-25	1	HTS	1	1	2020-02-25	0	0	1
Female	18	2	1	2	2	2020-02-25	1	HTS	1	1	2020-02-25	0	0	1
Female	19	2	1	2	2	2020-02-25	1	HTS	1	1	2020-02-25	0	0	1
Female	18	2	1	2	2	2020-02-25	1	HTS	1	1	2020-02-25	0	0	1
Female	18	2	1	2	2	2020-02-25	1	HTS	1	1	2020-02-25	0	0	1
Female	18	2	1	2	2	2020-02-25	1	HTS	1	1	2020-02-25	0	0	1
Female	18	2	1	2	2	2020-02-25	1	HTS	1	0		99	99	1
Female	19	2	1	2	2	2020-02-25	1	HTS	1	1	2020-02-25	0	0	1
Female	19	2	1	2	2	2020-02-25	1	HTS	1	1	2020-02-25	0	0	1
Female	17	2	1	2	2	2020-02-25	1	HTS	1	1	2020-02-25	0	0	1
Female	17	2	1	2	2	2020-02-25	1	HTS	1	1	2020-02-25	0	0	1
Female	18	2	1	2	2	2020-02-25	1	HTS	1	1	2020-02-25	0	0	1
Female	17	2	1	2	2	2020-02-25	1	HTS	1	1	2020-02-25	0	0	1
Female	17	2	1	2	2	2020-02-25	1	HTS	1	1	2020-02-25	0	0	1
Female	19	2	1	2	2	2020-02-25	1	HTS	1	1	2020-02-25	0	0	1
Female	17	2	1	2	2	2020-02-25	1	HTS	1	1	2020-02-25	0	0	1
Female	19	2	1	2	2	2020-02-25	1	HTS	1	1	2020-02-25	0	0	1
Female	18	2	1	2	2	2020-02-25	1	HTS	1	1	2020-02-25	0	0	1
Female	18	2	1	2	2	2020-02-25	1	HTS	1	1	2020-02-25	0	0	1
Female	18	2	1	2	2	2020-02-25	1	HTS	1	1	2020-02-25	0	0	1
Female	18	2	1	2	2	2020-02-25	1	HTS	1	1	2020-02-25	0	0	1
Female	18	2	1	2	2	2020-02-25	1	HTS	1	1	2020-02-25	0	0	1
Female	18	2	1	2	2	2020-02-25	1	HTS	1	1	2020-03-05	9	2	1
Female	17	2	1	2	3	2020-02-25	1	HTS	1	1	2020-02-25	0	0	1
Female	16	2	1	2	3	2020-02-25	1	HTS	1	1	2020-02-25	0	0	1
Female	16	2	1	2	3	2020-02-25	1	HTS	1	1	2020-02-25	0	0	1
Female	15	2	1	2	3	2020-02-25	1	HTS	1	1	2020-02-25	0	0	1
Female	15	2	1	2	3	2020-02-25	1	HTS	1	1	2020-02-25	0	0	1
Female	17	2	1	2	3	2020-02-25	1	HTS	1	1	2020-02-25	0	0	1
Female	17	2	1	2	3	2020-02-25	1	HTS	1	1	2020-02-25	0	0	1
Female	15	2	1	2	3	2020-02-25	1	HTS	1	1	2020-02-25	0	0	1
Female	16	2	1	2	3	2020-02-25	1	HTS	1	1	2020-02-25	0	0	1
Female	17	2	1	2	3	2020-02-25	1	HTS	1	0	2020-06-02	99	99	1
Female	14	1	1	1	3	2020-02-25	1	HTS	1	1	2020-02-25	0	0	1
Female	15	2	1	2	3	2020-02-25	1	HTS	1	1	2020-02-25	0	0	1
Female	19	2	1	2	3	2020-02-25	1	HTS	1	1	2020-02-25	0	0	1
Female	15	2	1	2	3	2020-02-25	1	HTS	1	1	2020-02-25	0	0	1
Female	16	2	1	2	3	2020-02-25	1	HTS	1	1	2020-02-25	0	0	1
Female	19	2	1	2	3	2020-02-25	1	HTS	1	1	2020-02-25	0	0	1
Female	15	2	1	2	3	2020-02-25	1	HTS	1	1	2020-02-25	0	0	1
Female	17	2	1	2	3	2020-02-25	1	HTS	1	1	2020-02-25	0	0	1
Female	15	2	1	2	3	2020-02-25	1	HTS	1	1	2020-02-25	0	0	1
Female	17	2	1	2	3	2020-02-25	1	HTS	1	1	2020-02-25	0	0	1
Female	19	2	1	2	5	2020-02-26	1	13 HIV Rapid Test/HTS	1	1	2020-02-26	0	0	1
Female	18	2	1	2	5	2020-02-26	1	13 HIV Rapid Test/HTS	1	1	2020-02-26	0	0	1
Female	18	2	1	2	5	2020-02-26	1	13 HIV Rapid Test/HTS	1	1	2020-02-26	0	0	1
Female	19	2	1	2	1	2020-02-26	1	18 Family Planning	2	1	2020-02-26	0	0	1
Female	19	2	1	2	1	2020-02-26	1	18 Family Planning	2	1	2020-02-26	0	0	1
Female	16	2	1	2	4	2020-02-26	1	HTS	1	1	2020-02-26	0	0	1
Female	15	2	1	2	4	2020-02-26	1	HTS	1	1	2020-02-26	0	0	1
Female	16	2	1	2	4	2020-02-26	1	HTS	1	1	2020-02-26	0	0	1
Female	17	2	1	2	4	2020-02-26	1	HTS	1	1	2020-02-26	0	0	1
Female	19	2	1	2	4	2020-02-26	1	HTS	1	1	2020-02-26	0	0	1
Female	17	2	1	2	4	2020-02-26	1	18 Family Planning	2	1	2020-02-26	0	0	1
Female	18	2	1	2	4	2020-02-26	1	18 Family Planning	2	1	2020-02-26	0	0	1
Female	17	2	1	2	4	2020-02-26	1	18 Family Planning	2	1	2020-02-26	0	0	1
Female	17	2	1	2	4	2020-02-26	1	18 Family Planning	2	1	2020-02-26	0	0	1
Female	19	2	1	2	4	2020-02-26	1	18 Family Planning	2	1	2020-02-26	0	0	1
Female	18	2	1	2	4	2020-02-26	1	18 Family Planning	2	1	2020-02-26	0	0	1
Female	19	2	1	2	4	2020-02-26	1	18 Family Planning	2	1	2020-02-26	0	0	1
Female	16	2	1	2	4	2020-02-26	1	18 Family Planning	2	1	2020-02-26	0	0	1
Female	19	2	1	2	4	2020-02-26	1	18 Family Planning	2	1	2020-02-26	0	0	1
Female	17	2	1	2	4	2020-02-26	1	18 Family Planning	2	1	2020-02-26	0	0	1
Female	17	2	1	2	4	2020-02-26	1	18 Family Planning	2	1	2020-02-26	0	0	1
Female	19	2	1	2	4	2020-02-26	1	18 Family Planning	2	1	2020-02-26	0	0	1
Female	18	2	1	2	4	2020-02-26	1	18 Family Planning	2	1	2020-02-26	0	0	1
Female	19	2	1	2	4	2020-02-26	1	18 Family Planning	2	1	2020-02-26	0	0	1
Female	19	2	1	2	4	2020-02-26	1	18 Family Planning	2	1	2020-02-26	0	0	1
Female	16	2	1	2	4	2020-02-26	1	18 Family Planning	2	1	2020-02-26	0	0	1
Female	19	2	1	2	4	2020-02-26	1	18 Family Planning	2	1	2020-02-26	0	0	1
Female	17	2	1	2	4	2020-02-26	1	18 Family Planning	2	1	2020-02-26	0	0	1
Female	17	2	1	2	5	2020-02-26	1	13 HIV Rapid Test/HTS	1	1	2020-02-26	0	0	1
Female	17	2	1	2	5	2020-02-26	2	31 PREP	1	1	2020-02-26	0	0	1
Female	19	2	1	2	3	2020-02-26	1	HTS	1	1	2020-02-27	1	1	1
Female	18	2	1	2	3	2020-02-26	1	HTS	1	1	2020-02-27	1	1	1
Female	15	2	1	2	3	2020-02-26	1	HTS	1	1	2020-02-27	1	1	1
Female	19	2	1	2	3	2020-02-26	1	HTS	1	1	2020-02-27	1	1	1
Female	19	2	1	2	3	2020-02-26	1	HTS	1	1	2020-02-27	1	1	1
Female	19	2	1	2	3	2020-02-26	1	HTS	1	1	2020-02-27	1	1	1
Female	19	2	1	2	3	2020-02-26	1	HTS	1	1	2020-02-27	1	1	1
Female	15	2	1	2	3	2020-02-26	1	HTS	1	1	2020-02-27	1	1	1
Female	18	2	1	2	3	2020-02-26	1	HTS	1	1	2020-02-27	1	1	1
Female	16	2	1	2	3	2020-02-26	1	HTS	1	1	2020-02-27	1	1	1
Female	15	2	1	2	3	2020-02-26	1	HTS	1	1	2020-02-27	1	1	1
Female	16	2	1	2	3	2020-02-26	1	HTS	1	1	2020-02-27	1	1	1
Female	17	2	1	2	3	2020-02-26	1	HTS	1	1	2020-02-27	1	1	1
Female	17	2	1	2	3	2020-02-26	1	HTS	1	1	2020-03-04	7	2	1
Female	17	2	1	2	3	2020-02-26	1	HTS	1	1	2020-02-27	1	1	1
Female	19	2	1	2	4	2020-02-27	1	Family Planning	2	1	2020-02-27	0	0	1
Female	19	2	1	2	4	2020-02-27	1	Family Planning	2	1	2020-02-27	0	0	1
Female	16	2	1	2	6	2020-02-27	2	18 Family Planning	2	1	2020-02-28	1	1	1
Female	16	2	1	2	6	2020-02-27	2	18 Family Planning	2	1	2020-02-28	1	1	1
Female	17	2	1	2	6	2020-02-27	2	18 Family Planning	2	1	2020-02-28	1	1	1
Female	17	2	1	2	6	2020-02-27	2	18 Family Planning	2	1	2020-02-27	0	0	1
Female	17	2	1	2	6	2020-02-27	1	18 Family Planning	2	1	2020-02-28	1	1	1
Female	17	2	1	2	6	2020-02-27	2	18 Family Planning	2	1	2020-02-28	1	1	1
Female	19	2	1	2	5	2020-02-27	1	13 HIV Rapid Test/HTS	1	1	2020-02-27	0	0	1
Female	19	2	1	2	5	2020-02-27	2	31 PREP	1	1	2020-02-27	0	0	1
Female	16	2	1	2	6	2020-02-28	2	18 Family Planning	2	1	2020-02-28	0	0	1
Female	16	2	1	2	6	2020-02-28	2	18 Family Planning	2	1	2020-02-28	0	0	1
Female	17	2	1	2	6	2020-02-28	2	18 Family Planning	2	1	2020-02-28	0	0	1
Female	16	2	1	2	3	2020-02-28	2	13 HIV Rapid Test/HTS	1	1	2020-02-28	0	0	1
Female	18	2	1	2	3	2020-02-28	2	18 Family Planning	2	1	2020-02-28	0	0	1
Female	19	2	1	2	3	2020-02-28	2	18 Family Planning	2	1	2020-02-28	0	0	1
Female	19	2	1	2	3	2020-02-28	2	18 Family Planning	2	1	2020-02-28	0	0	1
Female	18	2	1	2	3	2020-02-28	2	18 Family Planning	2	1	2020-02-28	0	0	1
Female	19	2	1	2	3	2020-02-28	2	18 Family Planning	2	1	2020-02-28	0	0	1
Female	17	2	1	2	4	2020-03-01	1	Viral Load test;Support Groups eg CATS	1	0		99	99	1
Female	19	2	1	2	3	2020-03-03	2	18 Family Planning	2	1	2020-03-03	0	0	1
Female	15	2	1	2	3	2020-03-03	2	13 HIV Rapid Test/HTS	1	1	2020-03-03	0	0	1
Female	17	2	1	2	3	2020-03-03	2	13 HIV Rapid Test/HTS	1	1	2020-03-03	0	0	1
Female	19	2	1	2	3	2020-03-03	2	18 Family Planning	2	1	2020-03-03	0	0	1
Female	16	2	1	2	3	2020-03-03	2	13 HIV Rapid Test/HTS	1	0		99	99	1
Female	19	2	1	2	3	2020-03-03	2	18 Family Planning	2	1	2020-03-03	0	0	1
Female	15	2	1	2	3	2020-03-03	2	18 Family Planning	2	1	2020-03-03	0	0	1
Female	16	2	1	2	3	2020-03-03	2	18 Family Planning	2	1	2020-03-03	0	0	1
Female	18	2	1	2	2	2020-03-03	1	HTS	1	1	2020-03-04	1	1	1
Female	18	2	1	2	3	2020-03-03	2	18 Family Planning	2	1	2020-03-03	0	0	1
Female	18	2	1	2	3	2020-03-03	2	18 Family Planning	2	1	2020-03-03	0	0	1
Female	17	2	1	2	3	2020-03-03	2	13 HIV Rapid Test/HTS	1	1	2020-03-03	0	0	1
Female	18	2	1	2	3	2020-03-03	2	18 Family Planning	2	1	2020-03-03	0	0	1
Female	18	2	1	2	3	2020-03-03	2	18 Family Planning	2	1	2020-03-03	0	0	1
Female	17	2	1	2	3	2020-03-03	2	18 Family Planning	2	1	2020-03-03	0	0	1
Female	17	2	1	2	3	2020-03-03	2	18 Family Planning	2	1	2020-03-03	0	0	1
Female	16	2	1	2	3	2020-03-03	2	18 Family Planning	2	0		99	99	1
Female	19	2	1	2	3	2020-03-03	2	18 Family Planning	2	1	2020-03-03	0	0	1
Female	16	2	1	2	3	2020-03-03	2	18 Family Planning	2	1	2020-03-03	0	0	1
Female	17	2	1	2	3	2020-03-03	2	18 Family Planning	2	1	2020-03-03	0	0	1
Female	17	2	1	2	3	2020-03-03	2	18 Family Planning	2	1	2020-03-03	0	0	1
Female	17	2	1	2	3	2020-03-03	2	18 Family Planning	2	1	2020-03-03	0	0	1
Female	19	2	1	2	3	2020-03-03	2	18 Family Planning	2	1	2020-03-03	0	0	1
Female	17	2	1	2	3	2020-03-03	2	18 Family Planning	2	1	2020-03-03	0	0	1
Female	15	2	1	2	3	2020-03-03	2	18 Family Planning	2	1	2020-03-03	0	0	1
Female	19	2	1	2	3	2020-03-03	2	18 Family Planning	2	1	2020-03-03	0	0	1
Female	17	2	1	2	3	2020-03-03	2	18 Family Planning	2	1	2020-03-03	0	0	1
Female	15	2	1	2	3	2020-03-03	2	18 Family Planning	2	1	2020-03-03	0	0	1
Female	15	2	1	2	3	2020-03-03	2	18 Family Planning	2	1	2020-03-03	0	0	1
Female	19	2	1	2	3	2020-03-03	2	18 Family Planning	2	0		99	99	1
Female	16	2	1	2	3	2020-03-03	2	18 Family Planning	2	1	2020-03-03	0	0	1
Female	18	2	1	2	3	2020-03-03	2	18 Family Planning	2	1	2020-03-03	0	0	1
Female	17	2	1	2	3	2020-03-03	2	18 Family Planning	2	1	2020-03-03	0	0	1
Female	17	2	1	2	3	2020-03-03	2	18 Family Planning	2	1	2020-03-03	0	0	1
Female	18	2	1	2	3	2020-03-03	2	18 Family Planning	2	1	2020-03-03	0	0	1
Female	17	2	1	2	3	2020-03-03	2	18 Family Planning	2	1	2020-03-03	0	0	1
Female	17	2	1	2	3	2020-03-03	2	31 PREP	1	1	2020-03-03	0	0	1
Female	16	2	1	2	3	2020-03-03	2	18 Family Planning	2	1	2020-03-03	0	0	1
Female	19	2	1	2	3	2020-03-03	2	18 Family Planning	2	1	2020-03-03	0	0	1
Female	16	2	1	2	3	2020-03-03	2	18 Family Planning	2	1	2020-03-03	0	0	1
Female	17	2	1	2	3	2020-03-03	2	18 Family Planning	2	1	2020-03-03	0	0	1
Female	19	2	1	2	3	2020-03-03	2	18 Family Planning	2	1	2020-03-03	0	0	1
Female	17	2	1	2	3	2020-03-03	2	18 Family Planning	2	1	2020-03-03	0	0	1
Female	19	2	1	2	3	2020-03-03	2	18 Family Planning	2	1	2020-03-03	0	0	1
Female	17	2	1	2	3	2020-03-03	2	18 Family Planning	2	1	2020-03-03	0	0	1
Female	16	2	1	2	3	2020-03-03	2	18 Family Planning	2	1	2020-03-03	0	0	1
Female	19	2	1	2	3	2020-03-03	2	18 Family Planning	2	0		99	99	1
Female	19	2	1	2	2	2020-03-04	1	HTS	1	1	2020-03-04	0	0	1
Female	19	2	1	2	2	2020-03-04	1	HTS	1	1	2020-03-04	0	0	1
Female	18	2	1	2	2	2020-03-04	1	HTS	1	1	2020-03-04	0	0	1
Female	18	2	1	2	2	2020-03-04	1	HTS	1	1	2020-03-04	0	0	1
Female	19	2	1	2	2	2020-03-04	1	HTS	1	1	2020-03-04	0	0	1
Female	18	2	1	2	2	2020-03-04	1	HTS	1	0		99	99	1
Female	19	2	1	2	2	2020-03-04	1	HTS	1	1	2020-03-04	0	0	1
Female	19	2	1	2	2	2020-03-04	1	HTS	1	1	2020-03-04	0	0	1
Female	18	2	1	2	2	2020-03-04	1	HTS	1	1	2020-03-04	0	0	1
Female	18	2	1	2	2	2020-03-04	1	HTS	1	1	2020-03-04	0	0	1
Female	18	2	1	2	2	2020-03-04	1	HTS	1	1	2020-03-04	0	0	1
Female	19	2	1	2	2	2020-03-04	1	HTS	1	1	2020-03-04	0	0	1
Female	19	2	1	2	2	2020-03-04	1	HTS	1	1	2020-03-04	0	0	1
Female	19	2	1	2	2	2020-03-04	1	HTS	1	1	2020-03-04	0	0	1
Female	19	2	1	2	2	2020-03-04	1	HTS	1	1	2020-03-04	0	0	1
Female	18	2	1	2	2	2020-03-04	1	HTS	1	1	2020-03-04	0	0	1
Female	19	2	1	2	2	2020-03-04	1	HTS	1	1	2020-03-04	0	0	1
Female	19	2	1	2	2	2020-03-04	1	HTS	1	1	2020-03-04	0	0	1
Female	19	2	1	2	2	2020-03-04	1	HTS	1	1	2020-03-04	0	0	1
Female	19	2	1	2	2	2020-03-04	1	HTS	1	1	2020-03-04	0	0	1
Female	19	2	1	2	2	2020-03-04	1	HTS	1	1	2020-03-04	0	0	1
Female	18	2	1	2	2	2020-03-04	1	HTS	1	1	2020-03-04	0	0	1
Female	15	2	1	2	2	2020-03-04	1	HTS	1	1	2020-03-04	0	0	1
Female	19	2	1	2	2	2020-03-04	1	HTS	1	1	2020-03-04	0	0	1
Female	19	2	1	2	2	2020-03-04	1	HTS	1	1	2020-03-04	0	0	1
Female	19	2	1	2	2	2020-03-04	1	HTS	1	1	2020-03-04	0	0	1
Female	19	2	1	2	2	2020-03-04	1	HTS	1	1	2020-03-04	0	0	1
Female	19	2	1	2	2	2020-03-04	1	HTS	1	1	2020-03-04	0	0	1
Female	18	2	1	2	2	2020-03-04	1	HTS	1	1	2020-03-04	0	0	1
Female	19	2	1	2	2	2020-03-04	1	HTS	1	1	2020-03-04	0	0	1
Female	19	2	1	2	2	2020-03-04	1	HTS	1	1	2020-03-04	0	0	1
Female	19	2	1	2	2	2020-03-04	1	HTS	1	1	2020-03-04	0	0	1
Female	18	2	1	2	2	2020-03-04	1	HTS	1	1	2020-03-04	0	0	1
Female	19	2	1	2	2	2020-03-04	1	HTS	1	1	2020-03-04	0	0	1
Female	19	2	1	2	2	2020-03-04	1	HTS	1	1	2020-03-04	0	0	1
Female	19	2	1	2	2	2020-03-04	1	HTS	1	1	2020-03-04	0	0	1
Female	19	2	1	2	2	2020-03-04	1	HTS	1	1	2020-03-04	0	0	1
Female	19	2	1	2	2	2020-03-04	1	HTS	1	1	2020-03-04	0	0	1
Female	19	2	1	2	2	2020-03-04	1	HTS	1	1	2020-03-04	0	0	1
Female	19	2	1	2	2	2020-03-04	1	HTS	1	0		99	99	1
Female	18	2	1	2	2	2020-03-04	1	HTS	1	1	2020-03-04	0	0	1
Female	17	2	1	2	2	2020-03-04	1	HTS	1	0		99	99	1
Female	17	2	1	2	2	2020-03-04	1	HTS	1	1	2020-03-04	0	0	1
Female	17	2	1	2	2	2020-03-04	1	HTS	1	1	2020-03-04	0	0	1
Female	18	2	1	2	2	2020-03-04	1	HTS	1	1	2020-03-04	0	0	1
Female	18	2	1	2	2	2020-03-04	1	HTS	1	1	2020-03-04	0	0	1
Female	18	2	1	2	2	2020-03-04	1	HTS	1	1	2020-03-04	0	0	1
Female	18	2	1	2	2	2020-03-04	1	HTS	1	1	2020-03-04	0	0	1
Female	19	2	1	2	2	2020-03-04	1	HTS	1	1	2020-03-04	0	0	1
Female	18	2	1	2	2	2020-03-04	1	HTS	1	1	2020-03-04	0	0	1
Female	18	2	1	2	2	2020-03-04	1	HTS	1	1	2020-03-04	0	0	1
Female	18	2	1	2	2	2020-03-04	1	HTS	1	1	2020-03-04	0	0	1
Female	19	2	1	2	2	2020-03-04	1	HTS	1	1	2020-03-04	0	0	1
Female	18	2	1	2	2	2020-03-04	1	HTS	1	1	2020-03-04	0	0	1
Female	19	2	1	2	2	2020-03-04	1	HTS	1	1	2020-03-04	0	0	1
Female	17	2	1	2	2	2020-03-04	1	HTS	1	1	2020-03-04	0	0	1
Female	17	2	1	2	2	2020-03-04	1	HTS	1	1	2020-03-04	0	0	1
Female	17	2	1	2	2	2020-03-04	1	HTS	1	1	2020-03-04	0	0	1
Female	18	2	1	2	2	2020-03-04	1	HTS	1	1	2020-03-04	0	0	1
Female	18	2	1	2	2	2020-03-04	1	HTS	1	1	2020-03-04	0	0	1
Female	11	1	1	1	4	2020-03-04	1	31 PREP	1	0		99	99	1
Female	19	2	1	2	2	2020-03-04	1	HTS	1	1	2020-03-04	0	0	1
Female	16	2	1	2	2	2020-03-04	1	HTS	1	1	2020-03-04	0	0	1
Female	10	1	1	1	2	2020-03-04	1	HTS	1	1	2020-03-04	0	0	1
Female	19	2	1	2	2	2020-03-04	1	HTS	1	1	2020-03-04	0	0	1
Female	19	2	1	2	2	2020-03-04	1	HTS	1	1	2020-03-04	0	0	1
Female	15	2	1	2	2	2020-03-04	1	HTS	1	1	2020-03-04	0	0	1
Female	18	2	1	2	2	2020-03-04	1	HTS	1	1	2020-03-04	0	0	1
Female	18	2	1	2	2	2020-03-04	1	HTS	1	1	2020-03-04	0	0	1
Female	18	2	1	2	2	2020-03-04	1	HTS	1	1	2020-03-04	0	0	1
Female	19	2	1	2	2	2020-03-04	1	HTS	1	1	2020-03-04	0	0	1
Female	19	2	1	2	2	2020-03-04	1	HTS	1	1	2020-03-04	0	0	1
Female	18	2	1	2	2	2020-03-04	1	HTS	1	1	2020-03-04	2	1	1
Female	18	2	1	2	2	2020-03-04	1	HTS	1	1	2020-03-04	2	1	1
Female	19	2	1	2	2	2020-03-04	1	HTS	1	1	2020-03-04	2	1	1
Female	19	2	1	2	2	2020-03-04	1	HTS	1	1	2020-03-04	2	1	1
Female	19	2	1	2	2	2020-03-04	1	HTS	1	1	2020-03-04	2	1	1
Female	15	2	1	2	2	2020-03-04	1	HTS	1	1	2020-03-05	1	1	1
Female	18	2	1	2	2	2020-03-04	1	HTS	1	1	2020-03-04	2	1	1
Female	18	2	1	2	2	2020-03-04	1	HTS	1	1	2020-03-04	2	1	1
Female	19	2	1	2	3	2020-03-04	2	13 HIV Rapid Test/HTS	1	1	2020-03-04	2	1	1
Female	19	2	1	2	3	2020-03-04	2	13 HIV Rapid Test/HTS	1	1	2020-03-04	2	1	1
Female	17	2	1	2	3	2020-03-04	2	13 HIV Rapid Test/HTS	1	0		99	99	1
Female	16	2	1	2	2	2020-03-05	1	HTS	1	1	2020-03-07	2	1	1
Female	19	2	1	2	5	2020-03-06	2	31 PREP	1	1	2020-03-06	2	1	1
Female	19	2	1	2	4	2020-03-06	1	18 Family Planning	2	1	2020-03-06	2	1	1
Female	18	2	1	2	4	2020-03-06	1	18 Family Planning	2	1	2020-03-06	2	1	1
Female	19	2	1	2	4	2020-03-06	1	18 Family Planning	2	1	2020-03-06	2	1	1
Female	18	2	1	2	4	2020-03-06	1	18 Family Planning	2	1	2020-03-06	2	1	1
Female	18	2	1	2	4	2020-03-06	1	18 Family Planning	2	1	2020-03-06	2	1	1
Female	16	2	1	2	4	2020-03-06	1	18 Family Planning	2	1	2020-03-06	2	1	1
Female	19	2	1	2	4	2020-03-06	1	18 Family Planning	2	1	2020-03-06	2	1	1
Female	18	2	1	2	4	2020-03-06	1	18 Family Planning	2	1	2020-03-06	2	1	1
Female	17	2	1	2	4	2020-03-06	1	18 Family Planning	2	1	2020-03-06	2	1	1
Female	19	2	1	2	4	2020-03-06	1	18 Family Planning	2	1	2020-03-06	2	1	1
Female	15	2	1	2	4	2020-03-06	1	18 Family Planning	2	1	2020-03-06	2	1	1
Female	17	2	1	2	4	2020-03-06	1	18 Family Planning	2	1	2020-03-06	2	1	1
Female	19	2	1	2	4	2020-03-06	1	18 Family Planning	2	1	2020-03-06	2	1	1
Female	18	2	1	2	4	2020-03-06	1	18 Family Planning	2	1	2020-03-06	2	1	1
Female	17	2	1	2	4	2020-03-06	1	18 Family Planning	2	1	2020-03-06	2	1	1
Female	19	2	1	2	4	2020-03-06	1	18 Family Planning	2	1	2020-03-06	2	1	1
Female	18	2	1	2	4	2020-03-06	1	18 Family Planning	2	1	2020-03-06	2	1	1
Female	17	2	1	2	4	2020-03-06	1	18 Family Planning	2	1	2020-03-06	2	1	1
Female	18	2	1	2	4	2020-03-06	1	18 Family Planning	2	1	2020-03-06	2	1	1
Female	19	2	1	2	4	2020-03-06	1	18 Family Planning	2	1	2020-03-06	2	1	1
Female	18	2	1	2	4	2020-03-06	1	18 Family Planning	2	1	2020-03-06	2	1	1
Female	18	2	1	2	4	2020-03-06	1	18 Family Planning	2	1	2020-03-06	2	1	1
Female	18	2	1	2	4	2020-03-06	1	18 Family Planning	2	1	2020-03-06	2	1	1
Female	19	2	1	2	4	2020-03-06	1	18 Family Planning	2	1	2020-03-06	2	1	1
Female	17	2	1	2	4	2020-03-06	1	18 Family Planning	2	1	2020-03-06	2	1	1
Female	18	2	1	2	4	2020-03-08	1	HTS	1	1	2020-03-08	2	1	1
Female	18	2	1	2	4	2020-03-08	1	HTS	1	0		99	99	1
Female	18	2	1	2	4	2020-03-08	1	HTS	1	1	2020-03-08	2	1	1
Female	18	2	1	2	4	2020-03-08	1	HTS	1	1	2020-03-08	2	1	1
Female	19	2	1	2	4	2020-03-08	1	HTS	1	1	2020-03-08	2	1	1
Female	18	2	1	2	4	2020-03-08	1	HTS	1	1	2020-03-08	2	1	1
Female	19	2	1	2	4	2020-03-08	1	HTS	1	1	2020-03-08	2	1	1
Female	18	2	1	2	4	2020-03-08	1	HTS	1	1	2020-03-08	0	0	1
Female	18	2	1	2	4	2020-03-08	1	HTS	1	1	2020-03-08	0	0	1
Female	18	2	1	2	4	2020-03-08	1	HTS	1	1	2020-03-08	0	0	1
Female	18	2	1	2	4	2020-03-08	1	HTS	1	1	2020-03-08	0	0	1
Female	18	2	1	2	4	2020-03-08	1	HTS	1	1	2020-03-08	0	0	1
Female	19	2	1	2	4	2020-03-08	1	HTS	1	1	2020-03-08	0	0	1
Female	19	2	1	2	4	2020-03-08	1	HTS	1	1	2020-03-08	0	0	1
Female	18	2	1	2	4	2020-03-08	1	HTS	1	1	2020-03-08	0	0	1
Female	17	2	1	2	4	2020-03-08	1	HTS	1	1	2020-03-08	0	0	1
Female	18	2	1	2	4	2020-03-08	1	HTS	1	1	2020-03-08	0	0	1
Female	19	2	1	2	4	2020-03-08	1	HTS	1	1	2020-03-08	0	0	1
Female	19	2	1	2	4	2020-03-08	1	HTS	1	1	2020-03-08	0	0	1
Female	19	2	1	2	4	2020-03-08	1	HTS	1	1	2020-03-08	0	0	1
Female	15	2	1	2	5	2020-03-09	1	HTS	1	1	2020-03-11	2	1	1
Female	17	2	1	2	5	2020-03-09	1	HTS	1	1	2020-03-11	2	1	1
Female	15	2	1	2	5	2020-03-09	1	HTS	1	1	2020-03-11	2	1	1
Female	16	2	1	2	5	2020-03-09	1	HTS	1	1	2020-03-11	2	1	1
Female	16	2	1	2	5	2020-03-09	1	HTS	1	1	2020-03-11	2	1	1
Female	17	2	1	2	5	2020-03-09	1	HTS	1	1	2020-03-11	2	1	1
Female	14	1	1	1	5	2020-03-09	1	HTS	1	1	2020-03-11	2	1	1
Female	17	2	1	2	5	2020-03-09	1	HTS	1	1	2020-03-11	2	1	1
Female	15	2	1	2	5	2020-03-09	1	HTS	1	1	2020-03-11	2	1	1
Female	17	2	1	2	5	2020-03-09	1	HTS	1	1	2020-03-11	2	1	1
Female	15	2	1	2	5	2020-03-09	1	HTS	1	1	2020-03-11	2	1	1
Female	15	2	1	2	5	2020-03-09	1	HTS	1	1	2020-03-11	2	1	1
Female	14	1	1	1	5	2020-03-09	1	HTS	1	1	2020-03-11	2	1	1
Female	15	2	1	2	5	2020-03-09	1	HTS	1	1	2020-03-11	2	1	1
Female	15	2	1	2	5	2020-03-09	1	HTS	1	1	2020-03-11	2	1	1
Female	15	2	1	2	5	2020-03-09	1	HTS	1	1	2020-03-11	2	1	1
Female	15	2	1	2	5	2020-03-09	1	HTS	1	1	2020-03-11	2	1	1
Female	16	2	1	2	5	2020-03-09	1	HTS	1	1	2020-03-09	0	0	1
Female	15	2	1	2	5	2020-03-09	1	HTS	1	1	2020-03-11	2	1	1
Female	16	2	1	2	5	2020-03-09	1	HTS	1	1	2020-03-11	2	1	1
Female	19	2	1	2	3	2020-03-09	2	18 Family Planning	2	1	2020-03-09	0	0	1
Female	17	2	1	2	3	2020-03-09	2	18 Family Planning	2	1	2020-03-09	0	0	1
Female	15	2	1	2	3	2020-03-09	2	18 Family Planning	2	1	2020-03-09	0	0	1
Female	17	2	1	2	3	2020-03-09	2	18 Family Planning	2	1	2020-03-09	0	0	1
Female	19	2	1	2	3	2020-03-09	2	18 Family Planning	2	1	2020-03-09	0	0	1
Female	17	2	1	2	3	2020-03-09	2	18 Family Planning	2	1	2020-03-09	0	0	1
Female	16	2	1	2	3	2020-03-09	2	18 Family Planning	2	1	2020-03-09	0	0	1
Female	15	2	1	2	3	2020-03-09	2	18 Family Planning	2	1	2020-03-09	0	0	1
Female	16	2	1	2	3	2020-03-09	2	18 Family Planning	2	1	2020-03-09	0	0	1
Female	18	2	1	2	3	2020-03-09	2	18 Family Planning	2	1	2020-03-09	0	0	1
Female	14	1	1	1	5	2020-03-11	1	HTS	1	1	2020-03-11	0	0	1
Female	17	2	1	2	5	2020-03-11	4	13 HIV Rapid Test/HTS	1	1	2020-03-11	0	0	1
Female	17	2	1	2	5	2020-03-11	2	18 Family Planning	2	1	2020-03-11	0	0	1
Female	19	2	1	2	5	2020-03-11	4	13 HIV Rapid Test/HTS	1	1	2020-03-11	0	0	1
Female	19	2	1	2	5	2020-03-11	4	13 HIV Rapid Test/HTS	1	1	2020-03-11	0	0	1
Female	19	2	1	2	5	2020-03-11	2	18 Family Planning	2	1	2020-03-11	0	0	1
Female	17	2	1	2	5	2020-03-11	4	13 HIV Rapid Test/HTS	1	0		99	99	1
Female	17	2	1	2	5	2020-03-11	2	18 Family Planning	2	1	2020-03-11	0	0	1
Female	17	2	1	2	5	2020-03-11	2	18 Family Planning	2	1	2020-03-11	0	0	1
Female	17	2	1	2	5	2020-03-11	4	13 HIV Rapid Test/HTS	1	1	2020-03-11	0	0	1
Female	17	2	1	2	5	2020-03-11	4	13 HIV Rapid Test/HTS	1	1	2020-03-11	0	0	1
Female	18	2	1	2	6	2020-03-16	2	31 PREP	1	1	2020-03-18	2	1	1
Female	18	2	1	2	6	2020-03-16	2	31 PREP	1	1	2020-03-18	2	1	1
Female	18	2	1	2	6	2020-03-16	2	13 HIV Rapid Test/HTS	1	1	2020-03-18	2	1	1
Female	18	2	1	2	6	2020-03-16	2	13 HIV Rapid Test/HTS	1	1	2020-03-18	2	1	1
Female	18	2	1	2	6	2020-03-16	2	13 HIV Rapid Test/HTS	1	1	2020-03-18	2	1	1
Female	18	2	1	2	6	2020-03-16	2	13 HIV Rapid Test/HTS	1	1	2020-03-18	2	1	1
Female	18	2	1	2	6	2020-03-16	2	31 PREP	1	1	2020-03-18	2	1	1
Female	18	2	1	2	6	2020-03-16	2	31 PREP	1	1	2020-03-18	2	1	1
Female	19	2	1	2	6	2020-03-16	2	31 PREP	1	1	2020-03-18	2	1	1
Female	19	2	1	2	6	2020-03-16	2	31 PREP	1	1	2020-03-18	2	1	1
Female	19	2	1	2	6	2020-03-16	2	13 HIV Rapid Test/HTS	1	1	2020-03-18	2	1	1
Female	19	2	1	2	6	2020-03-16	2	13 HIV Rapid Test/HTS	1	1	2020-03-18	2	1	1
Female	16	2	1	2	6	2020-03-16	2	13 HIV Rapid Test/HTS	1	1	2020-03-18	2	1	1
Female	16	2	1	2	6	2020-03-16	2	13 HIV Rapid Test/HTS	1	1	2020-03-18	2	1	1
Female	16	2	1	2	6	2020-03-16	2	31 PREP	1	1	2020-03-18	2	1	1
Female	16	2	1	2	6	2020-03-16	2	31 PREP	1	1	2020-03-18	2	1	1
Female	17	2	1	2	4	2020-03-16	1	18 Family Planning	2	1	2020-03-16	0	0	1
Female	19	2	1	2	4	2020-03-16	1	18 Family Planning	2	1	2020-03-16	0	0	1
Female	19	2	1	2	4	2020-03-16	1	18 Family Planning	2	1	2020-03-16	0	0	1
Female	18	2	1	2	4	2020-03-16	1	18 Family Planning	2	1	2020-03-16	0	0	1
Female	10	1	1	1	4	2020-03-17	1	ART	1	1	2020-03-17	0	0	1
Female	12	1	1	1	6	2020-03-17	1	13 HIV Rapid Test/HTS	1	1	2020-03-17	0	0	1
Female	18	2	1	2	6	2020-03-18	2	13 HIV Rapid Test/HTS; 31 PREP	1	1	2020-03-18	0	0	1
Female	19	2	1	2	6	2020-03-18	2	13 HIV Rapid Test/HTS; 31 PREP	1	1	2020-03-18	0	0	1
Female	19	2	1	2	6	2020-03-18	1	13 HIV Rapid Test/HTS; 31 PREP	1	1	2020-03-18	0	0	1
Female	15	2	1	2	2	2020-03-18	1	HTS	1	1	2020-03-18	0	0	1
Female	16	2	1	2	2	2020-03-18	1	HTS	1	1	2020-03-18	0	0	1
Female	16	2	1	2	2	2020-03-18	1	HTS	1	1	2020-03-18	0	0	1
Female	15	2	1	2	2	2020-03-18	1	HTS	1	1	2020-03-18	0	0	1
Female	16	2	1	2	2	2020-03-18	1	HTS	1	1	2020-03-18	0	0	1
Female	15	2	1	2	2	2020-03-18	1	HTS	1	1	2020-03-18	0	0	1
Female	16	2	1	2	2	2020-03-18	1	HTS	1	1	2020-03-18	0	0	1
Female	15	2	1	2	2	2020-03-18	1	HTS	1	1	2020-03-18	0	0	1
Female	14	1	1	1	2	2020-03-18	1	HTS	1	1	2020-03-18	0	0	1
Female	17	2	1	2	2	2020-03-18	1	HTS	1	1	2020-03-18	0	0	1
Female	17	2	1	2	2	2020-03-18	1	HTS	1	1	2020-03-18	0	0	1
Female	15	2	1	2	2	2020-03-18	1	HTS	1	1	2020-03-18	0	0	1
Female	15	2	1	2	2	2020-03-18	1	HTS	1	1	2020-03-18	0	0	1
Female	17	2	1	2	2	2020-03-18	1	HTS	1	1	2020-03-18	0	0	1
Female	15	2	1	2	2	2020-03-18	1	HTS	1	1	2020-03-18	0	0	1
Female	16	2	1	2	2	2020-03-18	1	HTS	1	1	2020-03-18	0	0	1
Female	16	2	1	2	2	2020-03-18	1	HTS	1	1	2020-03-18	0	0	1
Female	16	2	1	2	2	2020-03-18	1	HTS	1	1	2020-03-18	0	0	1
Female	16	2	1	2	2	2020-03-18	1	HTS	1	1	2020-03-18	0	0	1
Female	15	2	1	2	2	2020-03-18	1	HTS	1	1	2020-03-18	0	0	1
Female	15	2	1	2	2	2020-03-18	1	HTS	1	1	2020-03-18	0	0	1
Female	16	2	1	2	2	2020-03-18	1	HTS	1	1	2020-03-18	0	0	1
Female	16	2	1	2	2	2020-03-18	1	HTS	1	1	2020-03-18	0	0	1
Female	16	2	1	2	2	2020-03-18	1	HTS	1	1	2020-03-18	0	0	1
Female	17	2	1	2	2	2020-03-18	1	HTS	1	1	2020-03-18	0	0	1
Female	15	2	1	2	2	2020-03-18	1	HTS	1	1	2020-03-18	0	0	1
Female	17	2	1	2	2	2020-03-18	1	HTS	1	1	2020-03-18	0	0	1
Female	16	2	1	2	2	2020-03-18	1	HTS	1	1	2020-03-18	0	0	1
Female	17	2	1	2	2	2020-03-18	1	HTS	1	1	2020-03-18	0	0	1
Female	16	2	1	2	2	2020-03-18	1	HTS	1	1	2020-03-18	0	0	1
Female	15	2	1	2	2	2020-03-18	1	HTS	1	1	2020-03-18	0	0	1
Female	15	2	1	2	2	2020-03-18	1	HTS	1	1	2020-03-18	0	0	1
Female	16	2	1	2	2	2020-03-18	1	HTS	1	1	2020-03-18	0	0	1
Female	15	2	1	2	2	2020-03-18	1	HTS	1	1	2020-03-18	0	0	1
Female	16	2	1	2	2	2020-03-18	1	HTS	1	1	2020-03-18	0	0	1
Female	16	2	1	2	2	2020-03-18	1	HTS	1	1	2020-03-18	0	0	1
Female	16	2	1	2	2	2020-03-18	1	HTS	1	1	2020-03-18	0	0	1
Female	15	2	1	2	2	2020-03-18	1	HTS	1	1	2020-03-18	0	0	1
Female	16	2	1	2	2	2020-03-18	1	HTS	1	1	2020-03-18	0	0	1
Female	15	2	1	2	2	2020-03-18	1	HTS	1	1	2020-03-18	0	0	1
Female	15	2	1	2	2	2020-03-18	1	HTS	1	1	2020-03-18	0	0	1
Female	17	2	1	2	2	2020-03-18	1	HTS	1	1	2020-03-18	0	0	1
Female	16	2	1	2	2	2020-03-18	1	HTS	1	1	2020-03-18	0	0	1
Female	16	2	1	2	2	2020-03-18	1	HTS	1	1	2020-03-18	0	0	1
Female	16	2	1	2	2	2020-03-18	1	HTS	1	1	2020-03-18	0	0	1
Female	15	2	1	2	2	2020-03-18	1	HTS	1	1	2020-03-18	0	0	1
Female	17	2	1	2	2	2020-03-18	1	HTS	1	1	2020-03-18	0	0	1
Female	18	2	1	2	2	2020-03-18	1	HTS	1	1	2020-03-18	0	0	1
Female	19	2	1	2	2	2020-03-18	1	HTS	1	1	2020-03-18	0	0	1
Female	17	2	1	2	2	2020-03-18	1	HTS	1	1	2020-03-18	0	0	1
Female	18	2	1	2	2	2020-03-18	1	HTS	1	1	2020-03-18	0	0	1
Female	19	2	1	2	2	2020-03-18	1	HTS	1	1	2020-03-18	0	0	1
Female	18	2	1	2	2	2020-03-18	1	HTS	1	1	2020-03-18	0	0	1
Female	18	2	1	2	2	2020-03-18	1	HTS	1	0		99	99	1
Female	16	2	1	2	1	2020-03-19	1	13 HIV Rapid Test/HTS	1	1	2020-03-19	0	0	1
Female	13	1	1	1	1	2020-03-19	2	13 HIV Rapid Test/HTS	1	1	2020-03-19	0	0	1
Female	11	1	1	1	2	2020-03-19	2	18 Family Planning	2	0		99	99	1
Female	19	2	1	2	2	2020-03-19	2	18 Family Planning; 31 PREP	2	0		99	99	1
Female	19	2	1	2	5	2020-03-19	2	13 HIV Rapid Test/HTS	1	1	2020-03-19	0	0	1
Female	17	2	1	2	5	2020-03-19	1	13 HIV Rapid Test/HTS	1	1	2020-03-19	0	0	1
Female	17	2	1	2	5	2020-03-19	1	13 HIV Rapid Test/HTS	1	1	2020-03-19	0	0	1
Female	17	2	1	2	5	2020-03-19	1	13 HIV Rapid Test/HTS	1	1	2020-03-19	0	0	1
Female	19	2	1	2	5	2020-03-19	1	13 HIV Rapid Test/HTS	1	1	2020-03-19	0	0	1
Female	15	2	1	2	5	2020-03-20	1	13 HIV Rapid Test/HTS	1	1	2020-03-20	0	0	1
Female	15	2	1	2	5	2020-03-20	1	13 HIV Rapid Test/HTS	1	1	2020-03-20	0	0	1
Female	14	1	1	1	5	2020-03-20	1	13 HIV Rapid Test/HTS	1	1	2020-03-20	0	0	1
Female	16	2	1	2	5	2020-03-20	1	13 HIV Rapid Test/HTS	1	1	2020-03-20	0	0	1
Female	17	2	1	2	5	2020-03-20	1	13 HIV Rapid Test/HTS	1	1	2020-03-20	0	0	1
Female	17	2	1	2	5	2020-03-20	1	13 HIV Rapid Test/HTS	1	1	2020-03-20	0	0	1
Female	15	2	1	2	5	2020-03-20	1	13 HIV Rapid Test/HTS	1	1	2020-03-20	0	0	1
Female	16	2	1	2	5	2020-03-20	1	13 HIV Rapid Test/HTS	1	1	2020-03-20	0	0	1
Female	15	2	1	2	5	2020-03-20	1	13 HIV Rapid Test/HTS	1	1	2020-03-20	0	0	1
Female	17	2	1	2	2	2020-03-25	1	HTS	1	1	2020-03-25	0	0	1
Female	19	2	1	2	5	2020-04-01	2	18 Family Planning	2	1	2020-04-01	0	0	1
Female	14	1	1	1	5	2020-04-01	2	18 Family Planning	2	1	2020-04-01	0	0	1
Female	17	2	1	2	5	2020-04-01	2	18 Family Planning	2	1	2020-04-01	0	0	1
Female	19	2	1	2	5	2020-04-01	2	18 Family Planning	2	1	2020-04-01	0	0	1
Female	15	2	1	2	5	2020-04-01	2	18 Family Planning	2	0		99	99	1
Female	17	2	1	2	5	2020-04-01	2	18 Family Planning	2	1	2020-04-01	0	0	1
Female	18	2	1	2	5	2020-04-01	2	18 Family Planning	2	1	2020-04-01	0	0	1
Female	17	2	1	2	5	2020-04-01	2	18 Family Planning	2	1	2020-04-01	0	0	1
Female	15	2	1	2	5	2020-04-02	2	18 Family Planning	2	1	2020-04-02	0	0	1
Female	19	2	1	2	5	2020-04-02	2	18 Family Planning	2	1	2020-04-02	0	0	1
Female	19	2	1	2	5	2020-04-02	2	18 Family Planning	2	1	2020-04-02	0	0	1
Female	17	2	1	2	5	2020-04-07	2	18 Family Planning	2	1	2020-04-07	0	0	1
Female	18	2	1	2	5	2020-04-23	2	18 Family Planning	2	1	2020-04-23	0	0	1
Female	19	2	1	2	1	2020-04-23	3	18 Family Planning	2	1	2020-04-23	0	0	1
Female	16	2	1	2	1	2020-04-23	3	18 Family Planning	2	1	2020-04-23	0	0	1
Female	19	2	1	2	1	2020-04-24	3	18 Family Planning	2	1	2020-04-24	0	0	1
Female	18	2	1	2	5	2020-04-24	2	18 Family Planning	2	1	2020-04-24	0	0	1
Female	18	2	1	2	5	2020-04-24	2	18 Family Planning	2	1	2020-04-24	0	0	1
Female	18	2	1	2	5	2020-04-24	2	18 Family Planning	2	1	2020-04-24	0	0	1
Female	18	2	1	2	5	2020-04-24	2	18 Family Planning	2	1	2020-04-24	0	0	1
Female	19	2	1	2	3	2020-04-28	2	18 Family Planning	2	1	2020-04-28	0	0	1
Female	18	2	1	2	3	2020-04-28	2	18 Family Planning	2	1	2020-04-28	0	0	1
Female	18	2	1	2	3	2020-04-28	2	18 Family Planning	2	1	2020-04-28	0	0	1
Female	18	2	1	2	3	2020-04-28	2	18 Family Planning	2	0	2020-06-08	99	99	1
Female	19	2	1	2	3	2020-04-28	2	18 Family Planning	2	1	2020-04-28	0	0	1
Female	19	2	1	2	3	2020-04-28	2	18 Family Planning	2	0	2020-06-11	99	99	1
Female	19	2	1	2	3	2020-04-28	2	18 Family Planning	2	1	2020-04-28	0	0	1
Female	18	2	1	2	3	2020-04-28	2	18 Family Planning	2	1	2020-04-28	0	0	1
Female	17	2	1	2	3	2020-04-28	2	18 Family Planning	2	1	2020-04-28	0	0	1
Female	17	2	1	2	3	2020-04-28	1	18 Family Planning	2	0	2020-06-26	99	99	1
Female	18	2	1	2	3	2020-04-28	2	18 Family Planning	2	1	2020-04-28	0	0	1
Female	17	2	1	2	3	2020-04-28	2	18 Family Planning	2	1	2020-04-28	0	0	1
Female	17	2	1	2	3	2020-04-28	2	18 Family Planning	2	1	2020-04-28	0	0	1
Female	14	1	1	1	1	2020-04-30	2	18 Family Planning	2	0		99	99	1
Female	19	2	1	2	3	2020-05-04	2	18 Family Planning	2	1	2020-05-04	0	0	1
Female	18	2	1	2	3	2020-05-04	2	18 Family Planning	2	1	2020-05-04	0	0	1
Female	16	2	1	2	5	2020-05-05	2	18 Family Planning	2	1	2020-05-06	1	1	1
Female	19	2	1	2	3	2020-05-05	2	18 Family Planning	2	1	2020-05-05	0	0	1
Female	16	2	1	2	3	2020-05-05	2	18 Family Planning	2	1	2020-05-05	0	0	1
Female	19	2	1	2	3	2020-05-05	2	18 Family Planning	2	1	2020-05-05	0	0	1
Female	17	2	1	2	3	2020-05-05	2	18 Family Planning	2	0		99	99	1
Female	17	2	1	2	3	2020-05-05	2	18 Family Planning	2	1	2020-05-05	0	0	1
Female	17	2	1	2	3	2020-05-05	2	18 Family Planning	2	1	2020-05-05	0	0	1
Female	17	2	1	2	3	2020-05-05	2	31 PREP	1	1	2020-05-05	0	0	1
Female	19	2	1	2	3	2020-05-05	2	31 PREP	1	1	2020-05-05	0	0	1
Female	17	2	1	2	4	2020-05-05	1	18 Family Planning	2	1	2020-05-05	0	0	1
Female	18	2	1	2	3	2020-05-05	2	18 Family Planning	2	1	2020-05-05	0	0	1
Female	17	2	1	2	3	2020-05-05	2	18 Family Planning	2	0		99	99	1
Female	17	2	1	2	3	2020-05-05	2	18 Family Planning	2	0		99	99	1
Female	19	2	1	2	3	2020-05-05	2	18 Family Planning	2	1	2020-05-05	0	0	1
Female	18	2	1	2	3	2020-05-05	2	18 Family Planning	2	1	2020-05-05	0	0	1
Female	18	2	1	2	3	2020-05-05	2	18 Family Planning	2	1	2020-05-05	0	0	1
Female	19	2	1	2	3	2020-05-05	2	18 Family Planning	2	0		99	99	1
Female	17	2	1	2	3	2020-05-05	2	18 Family Planning	2	0		99	99	1
Female	19	2	1	2	3	2020-05-05	2	31 PREP	1	1	2020-05-05	0	0	1
Female	18	2	1	2	5	2020-05-05	2	18 Family Planning	2	1	2020-05-05	0	0	1
Female	17	2	1	2	5	2020-05-06	2	18 Family Planning	2	0		99	99	1
Female	17	2	1	2	5	2020-05-06	2	18 Family Planning	2	1	2020-05-06	0	0	1
Female	16	2	1	2	5	2020-05-06	2	18 Family Planning	2	1	2020-05-06	0	0	1
Female	17	2	1	2	5	2020-05-06	2	18 Family Planning	2	1	2020-05-06	0	0	1
Female	18	2	1	2	5	2020-05-06	2	18 Family Planning	2	1	2020-05-06	0	0	1
Female	19	2	1	2	5	2020-05-06	2	18 Family Planning	2	1	2020-05-06	0	0	1
Female	16	2	1	2	5	2020-05-06	2	18 Family Planning	2	1	2020-05-06	0	0	1
Female	16	2	1	2	5	2020-05-06	2	18 Family Planning	2	1	2020-05-06	0	0	1
Female	19	2	1	2	5	2020-05-06	2	18 Family Planning	2	1	2020-05-06	0	0	1
Female	16	2	1	2	5	2020-05-06	2	18 Family Planning	2	0		99	99	1
Female	19	2	1	2	3	2020-05-06	2	18 Family Planning	2	1	2020-05-06	0	0	1
Female	19	2	1	2	3	2020-05-06	2	18 Family Planning	2	1	2020-05-06	0	0	1
Female	17	2	1	2	3	2020-05-06	2	18 Family Planning	2	1	2020-05-06	0	0	1
Female	19	2	1	2	3	2020-05-06	2	18 Family Planning	2	1	2020-05-06	0	0	1
Female	19	2	1	2	3	2020-05-06	2	18 Family Planning	2	1	2020-05-06	0	0	1
Female	19	2	1	2	3	2020-05-06	2	18 Family Planning	2	1	2020-05-06	0	0	1
Female	19	2	1	2	3	2020-05-06	2	18 Family Planning	2	1	2020-05-06	0	0	1
Female	19	2	1	2	3	2020-05-06	2	31 PREP	1	0		99	99	1
Female	19	2	1	2	3	2020-05-06	2	18 Family Planning	2	1	2020-05-06	0	0	1
Female	19	2	1	2	3	2020-05-06	2	18 Family Planning	2	1	2020-05-06	0	0	1
Female	19	2	1	2	3	2020-05-06	2	18 Family Planning	2	1	2020-05-06	0	0	1
Female	18	2	1	2	3	2020-05-06	2	18 Family Planning	2	1	2020-05-06	0	0	1
Female	18	2	1	2	3	2020-05-06	2	18 Family Planning	2	1	2020-05-06	0	0	1
Female	19	2	1	2	3	2020-05-06	2	18 Family Planning	2	1	2020-05-06	0	0	1
Female	19	2	1	2	4	2020-05-06	1	13 HIV Rapid Test/HTS	1	1	2020-05-06	0	0	1
Female	16	2	1	2	4	2020-05-06	1	13 HIV Rapid Test/HTS	1	1	2020-05-06	0	0	1
Female	16	2	1	2	4	2020-05-06	1	13 HIV Rapid Test/HTS	1	1	2020-05-06	0	0	1
Female	17	2	1	2	4	2020-05-06	1	13 HIV Rapid Test/HTS	1	1	2020-05-06	0	0	1
Female	19	2	1	2	4	2020-05-06	1	13 HIV Rapid Test/HTS	1	1	2020-05-06	0	0	1
Female	17	2	1	2	3	2020-05-06	2	18 Family Planning	2	1	2020-05-06	0	0	1
Female	17	2	1	2	3	2020-05-06	2	18 Family Planning	2	1	2020-05-06	0	0	1
Female	18	2	1	2	3	2020-05-06	2	18 Family Planning	2	1	2020-05-06	0	0	1
Female	18	2	1	2	3	2020-05-06	2	31 PREP	1	0		99	99	1
Female	19	2	1	2	3	2020-05-06	2	18 Family Planning	2	1	2020-05-06	0	0	1
Female	16	2	1	2	3	2020-05-06	2	18 Family Planning	2	1	2020-05-06	0	0	1
Female	19	2	1	2	3	2020-05-06	2	18 Family Planning	2	1	2020-05-06	0	0	1
Female	16	2	1	2	3	2020-05-06	2	18 Family Planning	2	1	2020-05-06	0	0	1
Female	18	2	1	2	3	2020-05-06	2	18 Family Planning	2	1	2020-05-06	0	0	1
Female	18	2	1	2	3	2020-05-06	2	18 Family Planning	2	1	2020-05-06	0	0	1
Female	16	2	1	2	3	2020-05-06	2	18 Family Planning	2	1	2020-05-06	0	0	1
Female	17	2	1	2	4	2020-05-07	1	18 Family Planning	2	1	2020-05-07	0	0	1
Female	19	2	1	2	4	2020-05-07	1	18 Family Planning	2	1	2020-05-07	0	0	1
Female	18	2	1	2	4	2020-05-07	1	18 Family Planning	2	1	2020-05-07	0	0	1
Female	19	2	1	2	4	2020-05-07	1	18 Family Planning	2	1	2020-05-07	0	0	1
Female	18	2	1	2	4	2020-05-07	1	18 Family Planning	2	1	2020-05-07	0	0	1
Female	18	2	1	2	3	2020-05-07	2	18 Family Planning	2	0		99	99	1
Female	19	2	1	2	3	2020-05-07	2	18 Family Planning	2	1	2020-05-07	0	0	1
Female	19	2	1	2	3	2020-05-07	2	18 Family Planning	2	1	2020-05-07	0	0	1
Female	18	2	1	2	3	2020-05-07	2	18 Family Planning	2	0		99	99	1
Female	17	2	1	2	3	2020-05-07	2	18 Family Planning	2	1	2020-05-07	0	0	1
Female	16	2	1	2	3	2020-05-07	2	18 Family Planning	2	1	2020-05-07	0	0	1
Female	18	2	1	2	3	2020-05-07	2	18 Family Planning	2	0		99	99	1
Female	18	2	1	2	3	2020-05-07	2	18 Family Planning	2	1	2020-05-07	0	0	1
Female	16	2	1	2	3	2020-05-07	2	18 Family Planning	2	1	2020-05-07	0	0	1
Female	16	2	1	2	3	2020-05-07	2	18 Family Planning	2	1	2020-05-07	0	0	1
Female	16	2	1	2	3	2020-05-07	2	18 Family Planning	2	1	2020-05-07	0	0	1
Female	18	2	1	2	3	2020-05-07	2	18 Family Planning	2	1	2020-05-07	0	0	1
Female	17	2	1	2	3	2020-05-07	2	18 Family Planning	2	1	2020-05-07	0	0	1
Female	17	2	1	2	3	2020-05-07	2	18 Family Planning	2	1	2020-05-07	0	0	1
Female	17	2	1	2	3	2020-05-07	2	18 Family Planning	2	1	2020-05-07	0	0	1
Female	15	2	1	2	3	2020-05-07	2	18 Family Planning	2	0		99	99	1
Female	13	1	1	1	3	2020-05-07	2	18 Family Planning	2	1	2020-05-07	0	0	1
Female	16	2	1	2	3	2020-05-07	2	18 Family Planning	2	1	2020-05-07	0	0	1
Female	18	2	1	2	3	2020-05-07	2	18 Family Planning	2	1	2020-05-07	0	0	1
Female	18	2	1	2	3	2020-05-07	2	18 Family Planning	2	1	2020-05-07	0	0	1
Female	18	2	1	2	3	2020-05-07	2	18 Family Planning	2	1	2020-05-07	0	0	1
Female	17	2	1	2	3	2020-05-07	2	18 Family Planning	2	1	2020-05-07	0	0	1
Female	16	2	1	2	3	2020-05-07	2	18 Family Planning	2	1	2020-05-07	0	0	1
Female	16	2	1	2	3	2020-05-07	2	18 Family Planning	2	1	2020-05-07	0	0	1
Female	16	2	1	2	3	2020-05-07	2	18 Family Planning	2	1	2020-05-07	0	0	1
Female	15	2	1	2	3	2020-05-07	2	18 Family Planning	2	1	2020-05-07	0	0	1
Female	16	2	1	2	3	2020-05-07	2	18 Family Planning	2	1	2020-05-07	0	0	1
Female	16	2	1	2	3	2020-05-07	2	18 Family Planning	2	1	2020-05-07	0	0	1
Female	16	2	1	2	3	2020-05-07	2	18 Family Planning	2	1	2020-05-07	0	0	1
Female	16	2	1	2	3	2020-05-07	2	18 Family Planning	2	1	2020-05-07	0	0	1
Female	17	2	1	2	3	2020-05-07	2	18 Family Planning	2	1	2020-05-07	0	0	1
Female	16	2	1	2	3	2020-05-07	2	18 Family Planning	2	0		99	99	1
Female	18	2	1	2	3	2020-05-07	2	18 Family Planning	2	1	2020-05-07	0	0	1
Female	17	2	1	2	3	2020-05-07	2	18 Family Planning	2	1	2020-05-07	0	0	1
Female	16	2	1	2	3	2020-05-07	2	18 Family Planning	2	1	2020-05-07	0	0	1
Female	18	2	1	2	3	2020-05-07	2	18 Family Planning	2	1	2020-05-07	0	0	1
Female	18	2	1	2	3	2020-05-07	2	18 Family Planning	2	1	2020-05-07	0	0	1
Female	19	2	1	2	3	2020-05-07	2	18 Family Planning	2	1	2020-05-07	0	0	1
Female	19	2	1	2	3	2020-05-07	2	18 Family Planning	2	1	2020-05-07	0	0	1
Female	18	2	1	2	3	2020-05-07	2	18 Family Planning	2	1	2020-05-07	0	0	1
Female	18	2	1	2	3	2020-05-07	2	18 Family Planning	2	1	2020-05-07	0	0	1
Female	15	2	1	2	3	2020-05-07	2	18 Family Planning	2	1	2020-05-07	0	0	1
Female	18	2	1	2	3	2020-05-07	2	18 Family Planning	2	1	2020-05-07	0	0	1
Female	16	2	1	2	3	2020-05-07	2	18 Family Planning	2	1	2020-05-07	0	0	1
Female	18	2	1	2	3	2020-05-07	2	18 Family Planning	2	1	2020-05-07	0	0	1
Female	17	2	1	2	3	2020-05-07	2	18 Family Planning	2	1	2020-05-07	0	0	1
Female	19	2	1	2	3	2020-05-07	2	18 Family Planning	2	1	2020-05-07	0	0	1
Female	17	2	1	2	3	2020-05-07	2	18 Family Planning	2	1	2020-05-07	0	0	1
Female	18	2	1	2	3	2020-05-07	2	18 Family Planning	2	1	2020-05-07	0	0	1
Female	18	2	1	2	3	2020-05-07	2	18 Family Planning	2	1	2020-05-07	0	0	1
Female	17	2	1	2	3	2020-05-07	2	18 Family Planning	2	1	2020-05-07	0	0	1
Female	17	2	1	2	3	2020-05-07	2	18 Family Planning	2	1	2020-05-07	0	0	1
Female	18	2	1	2	3	2020-05-07	2	18 Family Planning	2	1	2020-05-07	0	0	1
Female	19	2	1	2	3	2020-05-07	2	18 Family Planning	2	0		99	99	1
Female	19	2	1	2	3	2020-05-07	2	18 Family Planning	2	1	2020-05-07	0	0	1
Female	19	2	1	2	4	2020-05-08	1	13 HIV Rapid Test/HTS	1	1	2020-05-11	3	1	1
Female	19	2	1	2	6	2020-05-08	2	18 Family Planning	2	1	2020-05-08	0	0	1
Female	17	2	1	2	6	2020-05-08	2	18 Family Planning	2	1	2020-05-08	0	0	1
Female	17	2	1	2	6	2020-05-08	2	18 Family Planning	2	1	2020-05-08	0	0	1
Female	15	2	1	2	6	2020-05-08	2	18 Family Planning	2	0		99	99	1
Female	17	2	1	2	6	2020-05-08	2	18 Family Planning	2	1	2020-05-08	0	0	1
Female	16	2	1	2	6	2020-05-08	2	18 Family Planning	2	0		99	99	1
Female	17	2	1	2	6	2020-05-08	2	18 Family Planning	2	1	2020-05-08	0	0	1
Female	19	2	1	2	6	2020-05-08	2	18 Family Planning	2	1	2020-05-08	0	0	1
Female	19	2	1	2	6	2020-05-08	2	31 PREP	1	1	2020-05-08	0	0	1
Female	17	2	1	2	3	2020-05-08	2	31 PREP	1	1	2020-05-08	0	0	1
Female	16	2	1	2	3	2020-05-08	2	18 Family Planning	2	1	2020-05-08	0	0	1
Female	18	2	1	2	3	2020-05-08	2	18 Family Planning	2	1	2020-05-08	0	0	1
Female	17	2	1	2	3	2020-05-08	2	18 Family Planning	2	1	2020-05-08	0	0	1
Female	19	2	1	2	3	2020-05-08	2	18 Family Planning	2	1	2020-05-08	0	0	1
Female	19	2	1	2	3	2020-05-08	2	18 Family Planning	2	1	2020-05-08	0	0	1
Female	17	2	1	2	3	2020-05-08	2	18 Family Planning	2	1	2020-05-08	0	0	1
Female	12	1	1	1	3	2020-05-08	2	18 Family Planning	2	1	2020-05-08	0	0	1
Female	18	2	1	2	3	2020-05-08	2	18 Family Planning	2	1	2020-05-08	0	0	1
Female	18	2	1	2	3	2020-05-08	2	31 PREP	1	1	2020-05-08	0	0	1
Female	17	2	1	2	3	2020-05-08	2	18 Family Planning	2	1	2020-05-08	0	0	1
Female	17	2	1	2	3	2020-05-08	2	31 PREP	1	1	2020-05-08	0	0	1
Female	17	2	1	2	3	2020-05-08	2	18 Family Planning	2	1	2020-05-08	0	0	1
Female	17	2	1	2	3	2020-05-08	2	31 PREP	1	0		99	99	1
Female	17	2	1	2	3	2020-05-08	2	18 Family Planning	2	1	2020-05-08	0	0	1
Female	16	2	1	2	3	2020-05-08	2	18 Family Planning	2	1	2020-05-08	0	0	1
Female	19	2	1	2	3	2020-05-08	2	31 PREP	1	0		99	99	1
Female	16	2	1	2	3	2020-05-08	2	18 Family Planning	2	1	2020-05-08	0	0	1
Female	16	2	1	2	3	2020-05-08	2	31 PREP	1	1	2020-05-08	0	0	1
Female	19	2	1	2	3	2020-05-08	2	18 Family Planning	2	1	2020-05-08	0	0	1
Female	19	2	1	2	3	2020-05-08	2	31 PREP	1	0		99	99	1
Female	15	2	1	2	3	2020-05-08	2	18 Family Planning	2	1	2020-05-08	0	0	1
Female	19	2	1	2	4	2020-05-09	1	13 HIV Rapid Test/HTS	1	1	2020-05-11	2	1	1
Female	18	2	1	2	4	2020-05-09	1	13 HIV Rapid Test/HTS	1	1	2020-05-11	2	1	1
Female	18	2	1	2	4	2020-05-09	1	13 HIV Rapid Test/HTS	1	0		99	99	1
Female	19	2	1	2	4	2020-05-10	1	HTS	1	1	2020-05-10	0	0	1
Female	18	2	1	2	4	2020-05-10	1	HTS	1	1	2020-05-10	0	0	1
Female	19	2	1	2	4	2020-05-10	1	HTS	1	1	2020-05-10	0	0	1
Female	19	2	1	2	4	2020-05-10	1	HTS	1	1	2020-05-10	0	0	1
Female	18	2	1	2	4	2020-05-10	1	HTS	1	1	2020-05-10	0	0	1
Female	18	2	1	2	4	2020-05-10	1	HTS	1	1	2020-05-10	0	0	1
Female	17	2	1	2	5	2020-05-10	2	31 PREP	1	1	2020-05-11	1	1	1
Female	16	2	1	2	5	2020-05-10	2	31 PREP	1	1	2020-05-11	1	1	1
Female	17	2	1	1	5	2020-05-10	2	31 PREP	1	1	2020-05-10	0	0	1
Female	17	2	1	1	5	2020-05-10	2	31 PREP	1	1	2020-05-11	1	1	1
Female	18	2	1	1	1	2020-05-11	2	13 HIV Rapid Test/HTS	1	1	2020-05-11	0	0	1
Female	17	2	1	1	1	2020-05-11	1	13 HIV Rapid Test/HTS	1	1	2020-05-11	0	0	1
Female	19	2	1	1	1	2020-05-11	2	13 HIV Rapid Test/HTS	1	1	2020-05-11	0	0	1
Female	19	2	1	1	1	2020-05-11	2	18 Family Planning	2	1	2020-05-11	0	0	1
Female	19	2	1	1	4	2020-05-11	1	18 Family Planning	2	1	2020-05-11	0	0	1
Female	19	2	1	1	4	2020-05-11	1	18 Family Planning	2	1	2020-05-11	0	0	1
Female	18	2	1	1	4	2020-05-11	1	18 Family Planning	2	1	2020-05-11	0	0	1
Female	19	2	1	1	4	2020-05-11	1	18 Family Planning	2	1	2020-05-11	0	0	1
Female	19	2	1	1	4	2020-05-11	1	18 Family Planning	2	1	2020-05-11	0	0	1
Female	18	2	1	1	4	2020-05-11	1	18 Family Planning	2	1	2020-05-11	0	0	1
Female	17	2	1	1	4	2020-05-11	1	18 Family Planning	2	1	2020-05-11	0	0	1
Female	19	2	1	1	4	2020-05-11	1	18 Family Planning	2	1	2020-05-11	0	0	1
Female	19	2	1	1	5	2020-05-11	1	13 HIV Rapid Test/HTS	1	1	2020-05-11	0	0	1
Female	18	2	1	1	1	2020-05-11	2	18 Family Planning	2	1	2020-05-11	0	0	1
Female	18	2	1	1	1	2020-05-11	2	18 Family Planning	2	0		99	99	1
Female	15	2	1	1	1	2020-05-11	2	13 HIV Rapid Test/HTS	1	0		99	99	1
Female	17	2	1	1	5	2020-05-11	1	13 HIV Rapid Test/HTS	1	1	2020-05-12	1	1	1
Female	18	2	1	1	3	2020-05-11	2	18 Family Planning	2	1	2020-05-11	0	0	1
Female	18	2	1	1	3	2020-05-11	2	18 Family Planning	2	1	2020-05-11	0	0	1
Female	16	2	1	1	3	2020-05-11	2	18 Family Planning	2	1	2020-05-11	0	0	1
Female	19	2	1	1	3	2020-05-11	2	18 Family Planning	2	1	2020-05-11	0	0	1
Female	16	2	1	1	3	2020-05-11	2	18 Family Planning	2	1	2020-05-11	0	0	1
Female	19	2	1	1	1	2020-05-11	2	18 Family Planning	2	0		99	99	1
Female	15	2	1	1	1	2020-05-11	2	18 Family Planning	2	1	2020-05-11	0	0	1
Female	18	2	1	1	1	2020-05-11	2	18 Family Planning	2	1	2020-05-11	0	0	1
Female	13	1	1	1	1	2020-05-11	2	18 Family Planning	2	1	2020-05-11	0	0	1
Female	19	2	1	1	1	2020-05-11	2	18 Family Planning	2	0		99	99	1
Female	17	2	1	1	1	2020-05-11	2	18 Family Planning	2	1	2020-05-11	0	0	1
Female	19	2	1	1	1	2020-05-11	2	18 Family Planning	2	0		99	99	1
Female	15	2	1	1	1	2020-05-11	2	18 Family Planning	2	1	2020-05-11	0	0	1
Female	15	2	1	1	1	2020-05-11	2	13 HIV Rapid Test/HTS	1	1	2020-05-11	0	0	1
Female	17	2	1	1	1	2020-05-11	2	18 Family Planning	2	1	2020-05-11	0	0	1
Female	18	2	1	1	1	2020-05-11	2	18 Family Planning	2	1	2020-05-11	0	0	1
Female	18	2	1	1	2	2020-05-12	1	18 Family Planning	2	0		99	99	1
Female	18	2	1	1	2	2020-05-12	1	18 Family Planning	2	1	2020-05-12	0	0	1
Female	18	2	1	1	2	2020-05-12	1	18 Family Planning	2	1	2020-05-12	0	0	1
Female	16	2	1	1	2	2020-05-12	1	18 Family Planning	2	1	2020-05-12	0	0	1
Female	17	2	1	2	1	2020-05-12	2	18 Family Planning	2	1	2020-05-12	0	0	1
Female	19	2	1	2	3	2020-05-12	2	18 Family Planning	2	1	2020-05-12	0	0	1
Female	17	2	1	2	3	2020-05-12	2	18 Family Planning	2	1	2020-05-12	0	0	1
Female	17	2	1	2	3	2020-05-12	2	18 Family Planning	2	1	2020-05-12	0	0	1
Female	17	2	1	2	3	2020-05-12	2	18 Family Planning	2	1	2020-05-14	2	1	1
Female	17	2	1	2	3	2020-05-12	2	18 Family Planning	2	1	2020-05-18	6	2	1
Female	18	2	1	2	3	2020-05-12	2	18 Family Planning	2	1	2020-05-20	8	2	1
Female	19	2	1	2	1	2020-05-12	2	18 Family Planning	2	1	2020-05-15	3	1	1
Female	19	2	1	2	1	2020-05-12	2	13 HIV Rapid Test/HTS	1	1	2020-05-12	0	0	1
Female	17	2	1	2	4	2020-05-12	1	18 Family Planning	2	1	2020-05-12	0	0	1
Female	17	2	1	2	4	2020-05-12	1	18 Family Planning	2	1	2020-05-12	0	0	1
Female	18	2	1	2	4	2020-05-12	1	18 Family Planning	2	1	2020-05-12	0	0	1
Female	17	2	1	2	4	2020-05-12	1	18 Family Planning	2	1	2020-05-12	0	0	1
Female	17	2	1	2	4	2020-05-12	1	18 Family Planning	2	1	2020-05-12	0	0	1
Female	17	2	1	2	4	2020-05-12	1	18 Family Planning	2	1	2020-05-12	0	0	1
Female	17	2	1	2	4	2020-05-12	1	18 Family Planning	2	1	2020-05-12	0	0	1
Female	18	2	1	2	4	2020-05-12	1	18 Family Planning	2	1	2020-05-12	0	0	1
Female	17	2	1	2	4	2020-05-12	1	18 Family Planning	2	1	2020-05-12	0	0	1
Female	17	2	1	2	4	2020-05-12	1	18 Family Planning	2	1	2020-05-12	0	0	1
Female	17	2	1	2	4	2020-05-12	1	18 Family Planning	2	1	2020-05-12	0	0	1
Female	16	2	1	2	4	2020-05-12	1	18 Family Planning	2	1	2020-05-12	0	0	1
Female	16	2	1	2	4	2020-05-12	1	18 Family Planning	2	1	2020-05-12	0	0	1
Female	19	2	1	2	4	2020-05-12	1	18 Family Planning	2	1	2020-05-12	0	0	1
Female	17	2	1	2	4	2020-05-12	1	18 Family Planning	2	1	2020-05-12	0	0	1
Female	18	2	1	2	4	2020-05-12	1	18 Family Planning	2	1	2020-05-12	0	0	1
Female	17	2	1	2	4	2020-05-12	1	18 Family Planning	2	1	2020-05-12	0	0	1
Female	18	2	1	2	5	2020-05-12	1	13 HIV Rapid Test/HTS	1	1	2020-05-12	0	0	1
Female	17	2	1	2	3	2020-05-12	2	18 Family Planning	2	1	2020-05-12	0	0	1
Female	18	2	1	2	3	2020-05-12	2	18 Family Planning	2	1	2020-05-12	0	0	1
Female	18	2	1	2	3	2020-05-12	2	18 Family Planning	2	1	2020-05-12	0	0	1
Female	18	2	1	2	3	2020-05-12	2	18 Family Planning	2	1	2020-05-12	0	0	1
Female	19	2	1	2	3	2020-05-12	2	18 Family Planning	2	1	2020-05-12	0	0	1
Female	18	2	1	2	3	2020-05-12	2	18 Family Planning	2	1	2020-05-12	0	0	1
Female	18	2	1	2	3	2020-05-12	2	18 Family Planning	2	1	2020-05-12	0	0	1
Female	18	2	1	2	3	2020-05-12	2	18 Family Planning	2	1	2020-05-12	0	0	1
Female	16	2	1	2	3	2020-05-12	2	18 Family Planning	2	1	2020-05-12	0	0	1
Female	17	2	1	2	2	2020-05-12	1	18 Family Planning	2	1	2020-05-12	0	0	1
Female	17	2	1	2	2	2020-05-12	1	18 Family Planning	2	1	2020-05-12	0	0	1
Female	16	2	1	2	2	2020-05-12	1	18 Family Planning	2	1	2020-05-12	0	0	1
Female	17	2	1	2	2	2020-05-12	1	18 Family Planning	2	1	2020-05-12	0	0	1
Female	18	2	1	2	2	2020-05-12	1	18 Family Planning	2	1	2020-05-12	0	0	1
Female	18	2	1	2	2	2020-05-12	1	18 Family Planning	2	1	2020-05-12	0	0	1
Female	19	2	1	2	2	2020-05-12	1	18 Family Planning	2	1	2020-05-12	0	0	1
Female	18	2	1	2	2	2020-05-12	1	18 Family Planning	2	1	2020-05-12	0	0	1
Female	17	2	1	2	3	2020-05-12	2	18 Family Planning	2	1	2020-05-12	0	0	1
Female	15	2	1	2	3	2020-05-12	2	18 Family Planning	2	1	2020-05-12	0	0	1
Female	17	2	1	2	1	2020-05-12	2	18 Family Planning	2	1	2020-05-12	0	0	1
Female	18	2	1	2	1	2020-05-12	2	18 Family Planning	2	1	2020-05-12	0	0	1
Female	17	2	1	2	1	2020-05-12	2	18 Family Planning	2	1	2020-05-12	0	0	1
Female	19	2	1	2	1	2020-05-12	2	18 Family Planning	2	0		99	99	1
Female	19	2	1	2	1	2020-05-12	2	18 Family Planning	2	1	2020-05-12	0	0	1
Female	19	2	1	2	3	2020-05-12	2	18 Family Planning	2	1	2020-05-12	0	0	1
Female	19	2	1	2	3	2020-05-12	2	18 Family Planning	2	1	2020-05-12	0	0	1
Female	18	2	1	2	3	2020-05-12	2	18 Family Planning	2	1	2020-05-12	0	0	1
Female	19	2	1	2	3	2020-05-12	2	18 Family Planning	2	1	2020-05-12	0	0	1
Female	16	2	1	2	3	2020-05-12	2	18 Family Planning	2	1	2020-05-12	0	0	1
Female	18	2	1	2	3	2020-05-12	2	18 Family Planning	2	1	2020-05-12	0	0	1
Female	19	2	1	2	3	2020-05-12	2	18 Family Planning	2	1	2020-05-12	0	0	1
Female	15	2	1	2	3	2020-05-12	2	18 Family Planning	2	1	2020-05-12	0	0	1
Female	18	2	1	2	3	2020-05-12	2	18 Family Planning	2	1	2020-05-12	0	0	1
Female	19	2	1	2	2	2020-05-13	1	18 Family Planning	2	0		99	99	1
Female	17	2	1	2	2	2020-05-13	1	18 Family Planning	2	1	2020-05-13	0	0	1
Female	15	2	1	2	6	2020-05-13	2	18 Family Planning	2	1	2020-05-13	0	0	1
Female	18	2	1	2	6	2020-05-13	2	18 Family Planning	2	1	2020-05-13	0	0	1
Female	18	2	1	2	6	2020-05-13	2	13 HIV Rapid Test/HTS	1	1	2020-05-13	0	0	1
Female	17	2	1	2	6	2020-05-13	2	13 HIV Rapid Test/HTS	1	0		99	99	1
Female	16	2	1	2	6	2020-05-13	2	13 HIV Rapid Test/HTS	1	1	2020-05-13	0	0	1
Female	18	2	1	2	6	2020-05-13	2	18 Family Planning	2	1	2020-05-13	0	0	1
Female	18	2	1	2	6	2020-05-13	2	18 Family Planning	2	1	2020-05-13	0	0	1
Female	18	2	1	2	6	2020-05-13	2	13 HIV Rapid Test/HTS	1	1	2020-05-13	0	0	1
Female	18	2	1	2	6	2020-05-13	2	13 HIV Rapid Test/HTS	1	1	2020-05-13	0	0	1
Female	18	2	1	2	6	2020-05-13	2	13 HIV Rapid Test/HTS	1	1	2020-05-13	0	0	1
Female	15	2	1	2	6	2020-05-13	2	18 Family Planning	2	1	2020-05-13	0	0	1
Female	19	2	1	2	6	2020-05-13	2	13 HIV Rapid Test/HTS	1	1	2020-05-13	0	0	1
Female	18	2	1	2	6	2020-05-13	2	18 Family Planning	2	1	2020-05-13	0	0	1
Female	18	2	1	2	6	2020-05-13	2	13 HIV Rapid Test/HTS	1	1	2020-05-13	0	0	1
Female	18	2	1	2	6	2020-05-13	2	18 Family Planning	2	1	2020-05-13	0	0	1
Female	19	2	1	2	6	2020-05-13	2	13 HIV Rapid Test/HTS	1	1	2020-05-13	0	0	1
Female	16	2	1	2	6	2020-05-13	2	18 Family Planning	2	1	2020-05-13	0	0	1
Female	19	2	1	2	6	2020-05-13	2	18 Family Planning	2	1	2020-05-13	0	0	1
Female	16	2	1	2	6	2020-05-13	2	18 Family Planning	2	1	2020-05-13	0	0	1
Female	16	2	1	2	6	2020-05-13	2	13 HIV Rapid Test/HTS	1	1	2020-05-13	0	0	1
Female	17	2	1	2	6	2020-05-13	2	13 HIV Rapid Test/HTS	1	0		99	99	1
Female	16	2	1	2	6	2020-05-13	2	18 Family Planning	2	1	2020-05-13	0	0	1
Female	18	2	1	2	6	2020-05-13	2	18 Family Planning	2	1	2020-05-13	0	0	1
Female	16	2	1	2	6	2020-05-13	2	18 Family Planning	2	1	2020-05-13	0	0	1
Female	15	2	1	2	6	2020-05-13	2	18 Family Planning	2	1	2020-05-13	0	0	1
Female	17	2	1	2	6	2020-05-13	2	18 Family Planning	2	1	2020-05-13	0	0	1
Female	15	2	1	2	6	2020-05-13	2	18 Family Planning	2	0		99	99	1
Female	16	2	1	2	3	2020-05-13	2	18 Family Planning	2	1	2020-05-13	0	0	1
Female	18	2	1	2	3	2020-05-13	2	18 Family Planning	2	1	2020-05-13	0	0	1
Female	19	2	1	2	3	2020-05-13	2	18 Family Planning	2	1	2020-05-13	0	0	1
Female	18	2	1	2	3	2020-05-13	2	18 Family Planning	2	1	2020-05-13	0	0	1
Female	16	2	1	2	3	2020-05-13	2	18 Family Planning	2	1	2020-05-13	0	0	1
Female	18	2	1	2	3	2020-05-13	2	18 Family Planning	2	1	2020-05-13	0	0	1
Female	17	2	1	2	1	2020-05-13	2	18 Family Planning	2	1	2020-05-13	0	0	1
Female	19	2	1	2	1	2020-05-13	1	18 Family Planning	2	1	2020-05-13	0	0	1
Female	19	2	1	2	1	2020-05-13	2	13 HIV Rapid Test/HTS	1	1	2020-05-13	0	0	1
Female	18	2	1	2	1	2020-05-13	1	18 Family Planning	2	1	2020-05-13	0	0	1
Female	18	2	1	2	1	2020-05-13	2	13 HIV Rapid Test/HTS	1	1	2020-05-13	0	0	1
Female	19	2	1	2	2	2020-05-13	1	18 Family Planning	2	1	2020-05-13	0	0	1
Female	18	2	1	2	2	2020-05-13	1	18 Family Planning	2	1	2020-05-13	0	0	1
Female	17	2	1	2	2	2020-05-13	1	18 Family Planning	2	1	2020-05-13	0	0	1
Female	19	2	1	2	2	2020-05-13	1	18 Family Planning	2	1	2020-05-13	0	0	1
Female	17	2	1	2	2	2020-05-13	1	18 Family Planning	2	1	2020-05-13	0	0	1
Female	18	2	1	2	2	2020-05-13	1	18 Family Planning	2	1	2020-05-13	0	0	1
Female	16	2	1	2	2	2020-05-13	1	18 Family Planning	2	1	2020-05-13	0	0	1
Female	17	2	1	2	2	2020-05-13	1	18 Family Planning	2	1	2020-05-13	0	0	1
Female	17	2	1	2	2	2020-05-13	1	18 Family Planning	2	1	2020-05-13	0	0	1
Female	17	2	1	2	2	2020-05-13	1	18 Family Planning	2	1	2020-05-13	0	0	1
Female	13	1	1	1	2	2020-05-13	1	18 Family Planning	2	1	2020-05-13	0	0	1
Female	19	2	1	2	2	2020-05-13	1	18 Family Planning	2	1	2020-05-13	0	0	1
Female	13	1	1	1	2	2020-05-13	1	18 Family Planning	2	1	2020-05-13	0	0	1
Female	19	2	1	2	2	2020-05-13	1	18 Family Planning	2	1	2020-05-13	0	0	1
Female	18	2	1	2	2	2020-05-13	1	18 Family Planning	2	1	2020-05-13	0	0	1
Female	17	2	1	2	1	2020-05-13	2	18 Family Planning	2	1	2020-05-13	0	0	1
Female	19	2	1	2	1	2020-05-13	2	18 Family Planning	2	1	2020-05-13	0	0	1
Female	19	2	1	2	1	2020-05-13	2	13 HIV Rapid Test/HTS	1	1	2020-05-13	0	0	1
Female	16	2	1	2	1	2020-05-13	2	18 Family Planning	2	1	2020-05-13	0	0	1
Female	19	2	1	2	1	2020-05-14	2	18 Family Planning	2	1	2020-05-14	0	0	1
Female	19	2	1	2	1	2020-05-14	2	13 HIV Rapid Test/HTS	1	1	2020-05-14	0	0	1
Female	19	2	1	2	1	2020-05-14	2	18 Family Planning	2	1	2020-05-14	0	0	1
Female	19	2	1	2	4	2020-05-14	1	13 HIV Rapid Test/HTS	1	1	2020-05-16	2	1	1
Female	18	2	1	2	4	2020-05-14	1	13 HIV Rapid Test/HTS	1	1	2020-05-16	2	1	1
Female	18	2	1	2	4	2020-05-14	1	13 HIV Rapid Test/HTS	1	1	2020-05-16	2	1	1
Female	19	2	1	2	4	2020-05-14	1	13 HIV Rapid Test/HTS	1	1	2020-05-16	2	1	1
Female	19	2	1	2	4	2020-05-14	1	13 HIV Rapid Test/HTS	1	1	2020-05-16	2	1	1
Female	19	2	1	2	4	2020-05-14	1	13 HIV Rapid Test/HTS	1	1	2020-05-16	2	1	1
Female	17	2	1	2	4	2020-05-14	1	18 Family Planning	2	1	2020-05-16	2	1	1
Female	17	2	1	2	4	2020-05-14	1	18 Family Planning	2	1	2020-05-16	2	1	1
Female	17	2	1	2	4	2020-05-14	1	18 Family Planning	2	1	2020-05-16	2	1	1
Female	18	2	1	2	4	2020-05-14	1	18 Family Planning	2	1	2020-05-16	2	1	1
Female	18	2	1	2	4	2020-05-14	1	18 Family Planning	2	1	2020-05-16	2	1	1
Female	17	2	1	2	4	2020-05-14	1	18 Family Planning	2	1	2020-05-16	2	1	1
Female	17	2	1	2	4	2020-05-14	1	18 Family Planning	2	1	2020-05-16	2	1	1
Female	16	2	1	2	4	2020-05-14	1	18 Family Planning	2	1	2020-05-16	2	1	1
Female	17	2	1	2	4	2020-05-14	1	18 Family Planning	2	1	2020-05-16	2	1	1
Female	15	2	1	2	6	2020-05-14	2	13 HIV Rapid Test/HTS	1	1	2020-05-14	0	0	1
Female	19	2	1	2	6	2020-05-14	2	18 Family Planning	2	1	2020-05-18	4	1	1
Female	19	2	1	2	6	2020-05-14	2	18 Family Planning	2	1	2020-05-14	0	0	1
Female	19	2	1	2	6	2020-05-14	2	18 Family Planning	2	1	2020-05-14	0	0	1
Female	18	2	1	2	6	2020-05-14	2	13 HIV Rapid Test/HTS	1	1	2020-05-14	0	0	1
Female	19	2	1	2	6	2020-05-14	2	13 HIV Rapid Test/HTS	1	1	2020-05-14	0	0	1
Female	19	2	1	2	6	2020-05-14	2	13 HIV Rapid Test/HTS	1	0		99	99	1
Female	19	2	1	2	6	2020-05-14	2	13 HIV Rapid Test/HTS	1	1	2020-05-14	0	0	1
Female	15	2	1	2	3	2020-05-14	2	18 Family Planning	2	1	2020-05-14	0	0	1
Female	18	2	1	2	2	2020-05-14	1	18 Family Planning	2	1	2020-05-14	0	0	1
Female	17	2	1	2	2	2020-05-14	1	18 Family Planning	2	1	2020-05-14	0	0	1
Female	19	2	1	2	2	2020-05-14	1	18 Family Planning	2	1	2020-05-14	0	0	1
Female	17	2	1	2	2	2020-05-14	1	18 Family Planning	2	1	2020-05-14	0	0	1
Female	18	2	1	2	2	2020-05-14	1	18 Family Planning	2	1	2020-05-14	0	0	1
Female	11	1	1	1	2	2020-05-14	1	18 Family Planning	2	1	2020-05-14	0	0	1
Female	19	2	1	2	2	2020-05-14	1	18 Family Planning	2	1	2020-05-14	0	0	1
Female	18	2	1	2	2	2020-05-14	1	18 Family Planning	2	1	2020-05-14	0	0	1
Female	19	2	1	2	2	2020-05-14	1	18 Family Planning	2	1	2020-05-14	0	0	1
Female	18	2	1	2	2	2020-05-14	1	18 Family Planning	2	1	2020-05-14	0	0	1
Female	17	2	1	2	2	2020-05-14	1	18 Family Planning	2	1	2020-05-14	0	0	1
Female	19	2	1	2	2	2020-05-14	1	18 Family Planning	2	1	2020-05-14	0	0	1
Female	19	2	1	2	2	2020-05-14	1	18 Family Planning	2	1	2020-05-14	0	0	1
Female	19	2	1	2	2	2020-05-14	1	18 Family Planning	2	1	2020-05-14	0	0	1
Female	19	2	1	2	2	2020-05-14	1	18 Family Planning	2	1	2020-05-14	0	0	1
Female	19	2	1	2	2	2020-05-14	1	18 Family Planning	2	1	2020-05-14	0	0	1
Female	19	2	1	2	2	2020-05-14	1	18 Family Planning	2	1	2020-05-14	0	0	1
Female	18	2	1	2	2	2020-05-14	1	18 Family Planning	2	1	2020-05-14	0	0	1
Female	19	2	1	2	2	2020-05-14	1	18 Family Planning	2	1	2020-05-14	0	0	1
Female	18	2	1	2	2	2020-05-14	1	18 Family Planning	2	1	2020-05-14	0	0	1
Female	19	2	1	2	2	2020-05-14	1	18 Family Planning	2	1	2020-05-14	0	0	1
Female	19	2	1	2	2	2020-05-14	1	18 Family Planning	2	1	2020-05-14	0	0	1
Female	19	2	1	2	2	2020-05-14	1	18 Family Planning	2	1	2020-05-14	0	0	1
Female	18	2	1	2	2	2020-05-14	1	18 Family Planning	2	1	2020-05-14	0	0	1
Female	17	2	1	2	2	2020-05-14	1	18 Family Planning	2	1	2020-05-14	0	0	1
Female	19	2	1	2	2	2020-05-14	1	18 Family Planning	2	1	2020-05-14	0	0	1
Female	19	2	1	2	2	2020-05-14	1	18 Family Planning	2	1	2020-05-14	0	0	1
Female	17	2	1	2	2	2020-05-14	1	18 Family Planning	2	1	2020-05-14	0	0	1
Female	19	2	1	2	2	2020-05-14	1	18 Family Planning	2	1	2020-05-14	0	0	1
Female	18	2	1	2	2	2020-05-14	1	18 Family Planning	2	1	2020-05-14	0	0	1
Female	18	2	1	2	2	2020-05-14	1	18 Family Planning	2	1	2020-05-14	0	0	1
Female	18	2	1	2	2	2020-05-14	1	18 Family Planning	2	1	2020-05-14	0	0	1
Female	19	2	1	2	2	2020-05-14	1	18 Family Planning	2	1	2020-05-14	0	0	1
Female	19	2	1	2	5	2020-05-14	2	18 Family Planning	2	1	2020-05-14	0	0	1
Female	18	2	1	2	5	2020-05-14	2	18 Family Planning	2	1	2020-05-14	0	0	1
Female	18	2	1	2	5	2020-05-14	2	18 Family Planning	2	1	2020-05-14	0	0	1
Female	18	2	1	2	5	2020-05-14	2	18 Family Planning	2	1	2020-05-14	0	0	1
Female	18	2	1	2	5	2020-05-14	2	18 Family Planning	2	1	2020-05-14	0	0	1
Female	19	2	1	2	5	2020-05-14	2	18 Family Planning	2	1	2020-05-14	0	0	1
Female	19	2	1	2	5	2020-05-14	2	18 Family Planning	2	1	2020-05-14	0	0	1
Female	17	2	1	2	3	2020-05-14	2	13 HIV Rapid Test/HTS	1	0		99	99	1
Female	19	2	1	2	3	2020-05-14	4	31 PREP	1	1	2020-05-14	0	0	1
Female	17	2	1	2	3	2020-05-14	2	18 Family Planning	2	1	2020-05-14	0	0	1
Female	17	2	1	2	3	2020-05-14	2	18 Family Planning	2	0		99	99	1
Female	16	2	1	2	2	2020-05-14	1	18 Family Planning	2	1	2020-05-14	0	0	1
Female	19	2	1	2	2	2020-05-14	1	18 Family Planning	2	1	2020-05-14	0	0	1
Female	17	2	1	2	4	2020-05-14	1	18 Family Planning	2	1	2020-05-16	2	1	1
Female	16	2	1	2	4	2020-05-14	1	18 Family Planning	2	1	2020-05-16	2	1	1
Female	17	2	1	2	4	2020-05-14	1	18 Family Planning	2	1	2020-05-16	2	1	1
Female	17	2	1	2	4	2020-05-14	1	18 Family Planning	2	1	2020-05-16	2	1	1
Female	17	2	1	2	4	2020-05-14	1	18 Family Planning	2	1	2020-05-16	2	1	1
Female	17	2	1	2	4	2020-05-14	1	18 Family Planning	2	1	2020-05-16	2	1	1
Female	17	2	1	2	4	2020-05-14	1	18 Family Planning	2	1	2020-05-16	2	1	1
Female	18	2	1	2	4	2020-05-14	1	18 Family Planning	2	1	2020-05-16	2	1	1
Female	17	2	1	2	4	2020-05-14	1	18 Family Planning	2	1	2020-05-16	2	1	1
Female	17	2	1	2	4	2020-05-14	1	18 Family Planning	2	1	2020-05-16	2	1	1
Female	19	2	1	2	1	2020-05-15	2	18 Family Planning	2	0		99	99	1
Female	16	2	1	2	1	2020-05-15	2	18 Family Planning	2	1	2020-05-15	0	0	1
Female	17	2	1	2	1	2020-05-15	2	13 HIV Rapid Test/HTS	1	1	2020-05-15	0	0	1
Female	19	2	1	2	1	2020-05-15	2	18 Family Planning	2	1	2020-05-15	0	0	1
Female	18	2	1	2	1	2020-05-15	2	18 Family Planning	2	1	2020-05-15	0	0	1
Female	16	2	1	2	1	2020-05-15	2	13 HIV Rapid Test/HTS	1	1	2020-05-15	0	0	1
Female	19	2	1	2	1	2020-05-15	2	18 Family Planning	2	1	2020-05-15	0	0	1
Female	15	2	1	2	1	2020-05-15	2	18 Family Planning	2	1	2020-05-15	0	0	1
Female	19	2	1	2	1	2020-05-15	2	13 HIV Rapid Test/HTS	1	1	2020-05-15	0	0	1
Female	16	2	1	2	4	2020-05-17	1	18 Family Planning	2	1	2020-05-17	0	0	1
Female	19	2	1	2	4	2020-05-17	1	18 Family Planning	2	1	2020-05-17	0	0	1
Female	16	2	1	2	4	2020-05-17	1	18 Family Planning	2	1	2020-05-17	0	0	1
Female	17	2	1	2	4	2020-05-17	1	18 Family Planning	2	1	2020-05-17	0	0	1
Female	16	2	1	2	4	2020-05-17	1	18 Family Planning	2	1	2020-05-17	0	0	1
Female	18	2	1	2	4	2020-05-17	1	18 Family Planning	2	1	2020-05-17	0	0	1
Female	19	2	1	2	4	2020-05-17	1	18 Family Planning	2	1	2020-05-17	0	0	1
Female	18	2	1	2	4	2020-05-17	1	18 Family Planning	2	1	2020-05-17	0	0	1
Female	16	2	1	2	4	2020-05-17	1	18 Family Planning	2	1	2020-05-17	0	0	1
Female	18	2	1	2	4	2020-05-17	1	18 Family Planning	2	1	2020-05-17	0	0	1
Female	16	2	1	2	4	2020-05-17	1	18 Family Planning	2	1	2020-05-17	0	0	1
Female	15	2	1	2	4	2020-05-17	1	18 Family Planning	2	1	2020-05-17	0	0	1
Female	16	2	1	2	4	2020-05-17	1	18 Family Planning	2	1	2020-05-17	0	0	1
Female	18	2	1	2	4	2020-05-17	1	18 Family Planning	2	1	2020-05-17	0	0	1
Female	19	2	1	2	4	2020-05-17	1	18 Family Planning	2	1	2020-05-17	5	1	1
Female	18	2	1	2	4	2020-05-17	1	18 Family Planning	2	1	2020-05-17	5	1	1
Female	16	2	1	2	4	2020-05-17	1	18 Family Planning	2	1	2020-05-17	5	1	1
Female	16	2	1	2	4	2020-05-17	1	18 Family Planning	2	1	2020-05-17	5	1	1
Female	17	2	1	2	4	2020-05-17	1	18 Family Planning	2	1	2020-05-17	5	1	1
Female	15	2	1	2	4	2020-05-17	1	18 Family Planning	2	1	2020-05-17	5	1	1
Female	15	2	2	2	4	2020-05-17	1	18 Family Planning	2	1	2020-05-17	5	1	1
Female	18	2	2	2	4	2020-05-17	1	18 Family Planning	2	1	2020-05-17	5	1	1
Female	19	2	2	2	4	2020-05-17	1	18 Family Planning	2	1	2020-05-17	5	1	1
Female	19	2	2	2	4	2020-05-17	1	18 Family Planning	2	1	2020-05-17	5	1	1
Female	19	2	2	2	4	2020-05-17	1	18 Family Planning	2	1	2020-05-17	5	1	1
Female	19	2	2	2	4	2020-05-17	1	18 Family Planning	2	1	2020-05-17	5	1	1
Female	19	2	2	2	4	2020-05-17	1	18 Family Planning	2	1	2020-05-17	5	1	1
Female	18	2	2	2	4	2020-05-17	1	18 Family Planning	2	1	2020-05-17	5	1	1
Female	19	2	2	2	4	2020-05-17	1	18 Family Planning	2	1	2020-05-17	5	1	1
Female	16	2	2	2	4	2020-05-18	1	18 Family Planning	2	1	2020-05-22	4	1	1
Female	16	2	2	2	4	2020-05-18	1	18 Family Planning	2	1	2020-05-22	4	1	1
Female	15	2	1	2	4	2020-05-18	1	18 Family Planning	2	1	2020-05-22	4	1	1
Female	15	2	1	2	4	2020-05-18	1	18 Family Planning	2	1	2020-05-22	4	1	1
Female	15	2	1	2	4	2020-05-18	1	18 Family Planning	2	1	2020-05-22	4	1	1
Female	15	2	1	2	4	2020-05-18	1	18 Family Planning	2	1	2020-05-22	4	1	1
Female	14	1	1	1	4	2020-05-18	1	18 Family Planning	2	1	2020-05-18	0	0	1
Female	15	2	1	2	4	2020-05-18	1	18 Family Planning	2	1	2020-05-22	4	1	1
Female	14	1	1	1	4	2020-05-18	1	18 Family Planning	2	1	2020-05-22	4	1	1
Female	16	2	1	2	4	2020-05-18	1	18 Family Planning	2	1	2020-05-22	4	1	1
Female	16	2	1	2	4	2020-05-18	1	18 Family Planning	2	1	2020-05-22	4	1	1
Female	14	1	1	1	4	2020-05-18	1	18 Family Planning	2	1	2020-05-22	4	1	1
Female	15	2	1	2	4	2020-05-18	1	18 Family Planning	2	1	2020-05-22	4	1	1
Female	16	2	1	2	4	2020-05-18	1	18 Family Planning	2	1	2020-05-22	4	1	1
Female	15	2	1	2	4	2020-05-18	1	18 Family Planning	2	1	2020-05-22	4	1	1
Female	15	2	1	2	4	2020-05-18	1	18 Family Planning	2	1	2020-05-22	4	1	1
Female	16	2	1	2	4	2020-05-18	1	18 Family Planning	2	1	2020-05-22	4	1	1
Female	15	2	1	2	4	2020-05-18	1	18 Family Planning	2	1	2020-05-22	4	1	1
Female	13	1	1	1	4	2020-05-18	1	18 Family Planning	2	1	2020-05-22	4	1	1
Female	16	2	1	2	4	2020-05-18	1	18 Family Planning	2	1	2020-05-22	4	1	1
Female	15	2	1	2	4	2020-05-18	1	18 Family Planning	2	1	2020-05-18	0	0	1
Female	16	2	1	2	4	2020-05-18	1	18 Family Planning	2	1	2020-05-22	4	1	1
Female	15	2	1	2	4	2020-05-18	1	18 Family Planning	2	1	2020-05-22	4	1	1
Female	16	2	1	2	4	2020-05-18	1	18 Family Planning	2	1	2020-05-22	4	1	1
Female	16	2	1	2	4	2020-05-18	1	18 Family Planning	2	1	2020-05-22	4	1	1
Female	19	2	1	2	4	2020-05-18	3	18 Family Planning	2	1	2020-05-18	0	0	1
Female	19	2	1	2	4	2020-05-18	3	18 Family Planning	2	1	2020-05-18	0	0	1
Female	19	2	1	2	4	2020-05-18	3	18 Family Planning	2	1	2020-05-18	0	0	1
Female	19	2	1	2	4	2020-05-18	3	18 Family Planning	2	1	2020-05-18	0	0	1
Female	19	2	1	2	4	2020-05-18	3	18 Family Planning	2	1	2020-05-18	0	0	1
Female	18	2	1	2	4	2020-05-18	3	18 Family Planning	2	1	2020-05-18	0	0	1
Female	18	2	1	2	4	2020-05-18	3	18 Family Planning	2	1	2020-05-18	0	0	1
Female	17	2	1	2	4	2020-05-18	3	18 Family Planning	2	1	2020-05-18	0	0	1
Female	19	2	1	2	4	2020-05-18	3	18 Family Planning	2	1	2020-05-18	0	0	1
Female	19	2	1	2	4	2020-05-18	3	18 Family Planning	2	1	2020-05-18	0	0	1
Female	19	2	1	2	4	2020-05-18	3	18 Family Planning	2	1	2020-05-18	0	0	1
Female	19	2	1	2	4	2020-05-18	3	18 Family Planning	2	1	2020-05-18	0	0	1
Female	13	1	1	1	4	2020-05-18	3	18 Family Planning	2	1	2020-05-18	0	0	1
Female	13	1	1	1	4	2020-05-18	3	18 Family Planning	2	1	2020-05-18	0	0	1
Female	13	1	1	1	4	2020-05-18	3	18 Family Planning	2	1	2020-05-18	0	0	1
Female	19	2	1	2	4	2020-05-18	3	18 Family Planning	2	1	2020-05-18	0	0	1
Female	14	1	1	1	4	2020-05-18	3	18 Family Planning	2	1	2020-05-18	0	0	1
Female	17	2	1	2	4	2020-05-18	3	18 Family Planning	2	1	2020-05-18	0	0	1
Female	14	1	1	1	4	2020-05-18	3	18 Family Planning	2	1	2020-05-18	0	0	1
Female	16	2	1	2	4	2020-05-18	3	18 Family Planning	2	1	2020-05-18	0	0	1
Female	16	2	1	2	4	2020-05-18	3	18 Family Planning	2	0		99	99	1
Female	16	2	1	2	4	2020-05-18	3	18 Family Planning	2	1	2020-05-18	0	0	1
Female	16	2	1	2	4	2020-05-18	3	18 Family Planning	2	1	2020-05-18	0	0	1
Female	15	2	1	2	4	2020-05-18	3	18 Family Planning	2	1	2020-05-18	0	0	1
Female	16	2	1	2	4	2020-05-18	3	18 Family Planning	2	1	2020-05-18	0	0	1
Female	17	2	1	2	4	2020-05-18	3	18 Family Planning	2	1	2020-05-18	0	0	1
Female	17	2	1	2	4	2020-05-18	3	18 Family Planning	2	1	2020-05-18	0	0	1
Female	18	2	1	2	4	2020-05-18	3	18 Family Planning	2	1	2020-05-18	0	0	1
Female	15	2	1	2	4	2020-05-18	1	18 Family Planning	2	1	2020-05-22	4	1	1
Female	16	2	1	2	4	2020-05-18	1	18 Family Planning	2	1	2020-05-22	4	1	1
Female	15	2	1	2	4	2020-05-18	1	18 Family Planning	2	1	2020-05-22	4	1	1
Female	17	2	1	2	4	2020-05-18	1	18 Family Planning	2	1	2020-05-22	4	1	1
Female	15	2	1	2	4	2020-05-18	1	18 Family Planning	2	1	2020-05-22	4	1	1
Female	15	2	1	2	4	2020-05-18	1	18 Family Planning	2	1	2020-05-22	4	1	1
Female	16	2	1	2	4	2020-05-18	1	18 Family Planning	2	1	2020-05-22	4	1	1
Female	15	2	1	2	4	2020-05-18	1	18 Family Planning	2	1	2020-05-22	4	1	1
Female	16	2	1	2	4	2020-05-18	1	18 Family Planning	2	1	2020-05-22	4	1	1
Female	15	2	1	2	4	2020-05-18	1	18 Family Planning	2	1	2020-05-22	4	1	1
Female	15	2	1	2	4	2020-05-18	1	18 Family Planning	2	1	2020-05-22	4	1	1
Female	15	2	1	2	4	2020-05-18	1	18 Family Planning	2	1	2020-05-22	4	1	1
Female	15	2	1	2	4	2020-05-18	1	18 Family Planning	2	1	2020-05-22	4	1	1
Female	15	2	1	2	4	2020-05-18	1	18 Family Planning	2	1	2020-05-22	4	1	1
Female	16	2	1	2	4	2020-05-18	1	18 Family Planning	2	1	2020-05-22	4	1	1
Female	15	2	1	2	4	2020-05-18	1	18 Family Planning	2	1	2020-05-22	4	1	1
Female	16	2	1	2	4	2020-05-18	1	18 Family Planning	2	1	2020-05-22	4	1	1
Female	16	2	1	2	4	2020-05-18	1	18 Family Planning	2	1	2020-05-22	4	1	1
Female	16	2	1	2	4	2020-05-18	1	18 Family Planning	2	1	2020-05-22	4	1	1
Female	16	2	1	2	4	2020-05-18	1	18 Family Planning	2	1	2020-05-22	4	1	1
Female	16	2	1	2	4	2020-05-18	1	18 Family Planning	2	1	2020-05-22	4	1	1
Female	15	2	1	2	4	2020-05-18	1	18 Family Planning	2	1	2020-05-22	4	1	1
Female	15	2	1	2	4	2020-05-18	1	18 Family Planning	2	1	2020-05-22	4	1	1
Female	15	2	1	2	4	2020-05-18	1	18 Family Planning	2	1	2020-05-22	4	1	1
Female	15	2	1	2	4	2020-05-18	1	18 Family Planning	2	1	2020-05-22	4	1	1
Female	15	2	1	2	4	2020-05-18	1	18 Family Planning	2	1	2020-05-22	4	1	1
Female	15	2	1	2	4	2020-05-18	1	18 Family Planning	2	1	2020-05-22	4	1	1
Female	17	2	1	2	4	2020-05-18	1	18 Family Planning	2	1	2020-05-22	4	1	1
Female	16	2	1	2	4	2020-05-18	1	18 Family Planning	2	1	2020-05-22	4	1	1
Female	16	2	1	2	4	2020-05-18	1	18 Family Planning	2	1	2020-05-22	4	1	1
Female	16	2	1	2	4	2020-05-18	1	18 Family Planning	2	1	2020-05-22	4	1	1
Female	15	2	1	2	4	2020-05-18	1	18 Family Planning	2	1	2020-05-22	4	1	1
Female	15	2	1	2	4	2020-05-18	1	18 Family Planning	2	1	2020-05-22	4	1	1
Female	17	2	1	2	4	2020-05-18	1	18 Family Planning	2	1	2020-05-22	4	1	1
Female	16	2	1	2	4	2020-05-18	1	18 Family Planning	2	1	2020-05-22	4	1	1
Female	16	2	1	2	4	2020-05-18	1	18 Family Planning	2	1	2020-05-22	4	1	1
Female	15	2	1	2	4	2020-05-18	1	18 Family Planning	2	1	2020-05-22	4	1	1
Female	15	2	1	2	4	2020-05-18	1	18 Family Planning	2	1	2020-05-22	4	1	1
Female	15	2	1	2	4	2020-05-18	1	18 Family Planning	2	1	2020-05-22	4	1	1
Female	15	2	1	2	4	2020-05-18	1	18 Family Planning	2	1	2020-05-22	4	1	1
Female	15	2	1	2	4	2020-05-18	1	18 Family Planning	2	1	2020-05-22	4	1	1
Female	15	2	1	2	4	2020-05-18	1	18 Family Planning	2	1	2020-05-22	4	1	1
Female	15	2	1	2	4	2020-05-18	1	18 Family Planning	2	1	2020-05-22	4	1	1
Female	15	2	1	2	4	2020-05-18	1	18 Family Planning	2	1	2020-05-22	4	1	1
Female	16	2	1	2	4	2020-05-18	1	18 Family Planning	2	1	2020-05-22	4	1	1
Female	15	2	1	2	4	2020-05-18	1	18 Family Planning	2	1	2020-05-22	4	1	1
Female	15	2	1	2	4	2020-05-18	1	18 Family Planning	2	1	2020-05-22	4	1	1
Female	15	2	1	2	4	2020-05-18	1	18 Family Planning	2	1	2020-05-22	4	1	1
Female	15	2	1	2	4	2020-05-18	1	18 Family Planning	2	1	2020-05-22	4	1	1
Female	15	2	1	2	4	2020-05-18	1	18 Family Planning	2	1	2020-05-22	4	1	1
Female	15	2	1	2	4	2020-05-18	1	18 Family Planning	2	1	2020-05-22	4	1	1
Female	14	1	1	1	4	2020-05-18	1	18 Family Planning	2	1	2020-05-22	4	1	1
Female	16	2	1	2	4	2020-05-18	1	18 Family Planning	2	1	2020-05-22	4	1	1
Female	15	2	1	2	4	2020-05-18	1	18 Family Planning	2	1	2020-05-22	4	1	1
Female	10	1	1	1	4	2020-05-18	3	18 Family Planning	2	1	2020-05-18	0	0	1
Female	16	2	1	2	5	2020-05-18	2	18 Family Planning	2	1	2020-05-18	0	0	1
Female	18	2	1	2	5	2020-05-18	2	18 Family Planning	2	1	2020-05-18	0	0	1
Female	19	2	1	2	5	2020-05-18	2	18 Family Planning	2	0		99	99	1
Female	18	2	1	2	5	2020-05-18	2	18 Family Planning	2	1	2020-05-18	0	0	1
Female	17	2	1	2	5	2020-05-18	2	18 Family Planning	2	1	2020-05-18	0	0	1
Female	17	2	1	2	5	2020-05-18	2	18 Family Planning	2	0		99	99	1
Female	15	2	1	2	5	2020-05-18	2	18 Family Planning	2	1	2020-05-18	0	0	1
Female	19	2	1	2	3	2020-05-18	2	18 Family Planning	2	1	2020-05-18	0	0	1
Female	18	2	1	2	3	2020-05-18	2	18 Family Planning	2	1	2020-05-18	0	0	1
Female	17	2	1	2	3	2020-05-18	2	18 Family Planning	2	1	2020-05-18	0	0	1
Female	16	2	1	2	2	2020-05-18	1	18 Family Planning	2	0		99	99	1
Female	17	2	1	2	2	2020-05-18	1	18 Family Planning	2	0		99	99	1
Female	18	2	1	2	2	2020-05-18	1	18 Family Planning	2	0		99	99	1
Female	17	2	1	2	2	2020-05-18	1	18 Family Planning	2	0		99	99	1
Female	18	2	1	2	2	2020-05-18	1	18 Family Planning	2	0		99	99	1
Female	17	2	1	2	2	2020-05-18	1	18 Family Planning	2	0		99	99	1
Female	17	2	1	2	2	2020-05-18	1	18 Family Planning	2	0		99	99	1
Female	19	2	1	2	2	2020-05-18	1	18 Family Planning	2	0		99	99	1
Female	19	2	1	2	2	2020-05-18	1	18 Family Planning	2	0		99	99	1
Female	19	2	1	2	2	2020-05-18	1	18 Family Planning	2	0		99	99	1
Female	19	2	1	2	2	2020-05-18	1	18 Family Planning	2	1	2020-05-18	0	0	1
Female	19	2	1	2	2	2020-05-18	1	18 Family Planning	2	1	2020-05-18	0	0	1
Female	17	2	1	2	2	2020-05-18	1	18 Family Planning	2	1	2020-05-18	0	0	1
Female	16	2	1	2	2	2020-05-18	1	18 Family Planning	2	1	2020-05-18	0	0	1
Female	16	2	1	2	4	2020-05-18	1	18 Family Planning	2	1	2020-05-18	0	0	1
Female	17	2	1	2	4	2020-05-18	1	18 Family Planning	2	1	2020-05-18	0	0	1
Female	16	2	1	2	4	2020-05-18	1	18 Family Planning	2	1	2020-05-18	0	0	1
Female	15	2	1	2	4	2020-05-18	1	18 Family Planning	2	1	2020-05-18	0	0	1
Female	18	2	1	2	4	2020-05-19	1	18 Family Planning	2	1	2020-05-23	4	1	1
Female	17	2	1	2	4	2020-05-19	1	18 Family Planning	2	1	2020-05-23	4	1	1
Female	18	2	1	2	4	2020-05-19	1	18 Family Planning	2	1	2020-05-23	4	1	1
Female	18	2	1	2	4	2020-05-19	1	18 Family Planning	2	1	2020-05-23	4	1	1
Female	18	2	1	2	4	2020-05-19	1	18 Family Planning	2	1	2020-05-23	4	1	1
Female	18	2	1	2	4	2020-05-19	1	18 Family Planning	2	1	2020-05-23	4	1	1
Female	18	2	1	2	4	2020-05-19	1	18 Family Planning	2	1	2020-05-23	4	1	1
Female	18	2	1	2	4	2020-05-19	1	18 Family Planning	2	1	2020-05-23	4	1	1
Female	18	2	1	2	4	2020-05-19	1	18 Family Planning	2	1	2020-05-23	4	1	1
Female	18	2	1	2	4	2020-05-19	1	18 Family Planning	2	1	2020-05-23	4	1	1
Female	18	2	1	2	4	2020-05-19	1	18 Family Planning	2	1	2020-05-23	4	1	1
Female	18	2	1	2	4	2020-05-19	1	18 Family Planning	2	1	2020-05-23	4	1	1
Female	18	2	1	2	4	2020-05-19	1	18 Family Planning	2	1	2020-05-23	4	1	1
Female	19	2	1	2	4	2020-05-19	1	18 Family Planning	2	1	2020-05-23	4	1	1
Female	18	2	1	2	4	2020-05-19	1	18 Family Planning	2	1	2020-05-23	4	1	1
Female	18	2	1	2	4	2020-05-19	1	18 Family Planning	2	1	2020-05-23	4	1	1
Female	19	2	1	2	4	2020-05-19	1	18 Family Planning	2	1	2020-05-23	4	1	1
Female	18	2	1	2	4	2020-05-19	1	18 Family Planning	2	1	2020-05-23	4	1	1
Female	18	2	1	2	4	2020-05-19	1	18 Family Planning	2	1	2020-05-23	4	1	1
Female	18	2	1	2	4	2020-05-19	1	18 Family Planning	2	1	2020-05-23	4	1	1
Female	18	2	1	2	4	2020-05-19	1	18 Family Planning	2	1	2020-05-23	4	1	1
Female	18	2	1	2	4	2020-05-19	1	18 Family Planning	2	1	2020-05-23	4	1	1
Female	19	2	1	2	4	2020-05-19	1	18 Family Planning	2	1	2020-05-23	4	1	1
Female	19	2	1	2	4	2020-05-19	1	18 Family Planning	2	1	2020-05-23	4	1	1
Female	18	2	1	2	4	2020-05-19	1	18 Family Planning	2	1	2020-05-23	4	1	1
Female	19	2	1	2	4	2020-05-19	1	18 Family Planning	2	1	2020-05-23	4	1	1
Female	18	2	1	2	4	2020-05-19	1	18 Family Planning	2	1	2020-05-21	2	1	1
Female	17	2	1	2	4	2020-05-19	1	18 Family Planning	2	1	2020-05-21	2	1	1
Female	17	2	1	2	4	2020-05-19	1	18 Family Planning	2	1	2020-05-21	2	1	1
Female	17	2	1	2	4	2020-05-19	1	18 Family Planning	2	1	2020-05-21	2	1	1
Female	16	2	1	2	4	2020-05-19	1	18 Family Planning	2	1	2020-05-21	2	1	1
Female	17	2	1	2	4	2020-05-19	1	18 Family Planning	2	1	2020-05-21	2	1	1
Female	17	2	1	2	4	2020-05-19	1	18 Family Planning	2	1	2020-05-21	2	1	1
Female	18	2	1	2	4	2020-05-19	1	18 Family Planning	2	1	2020-05-21	2	1	1
Female	18	2	1	2	5	2020-05-19	2	18 Family Planning	2	1	2020-05-19	0	0	1
Female	18	2	1	2	5	2020-05-19	2	18 Family Planning	2	1	2020-05-19	0	0	1
Female	18	2	1	2	5	2020-05-19	2	18 Family Planning	2	0		99	99	1
Female	18	2	1	2	5	2020-05-19	2	18 Family Planning	2	1	2020-05-19	0	0	1
Female	17	2	1	2	5	2020-05-19	2	18 Family Planning	2	1	2020-05-19	0	0	1
Female	18	2	1	2	5	2020-05-19	2	18 Family Planning	2	1	2020-05-19	0	0	1
Female	19	2	1	2	5	2020-05-19	2	18 Family Planning	2	1	2020-05-19	0	0	1
Female	18	2	1	2	5	2020-05-19	2	18 Family Planning	2	1	2020-05-19	0	0	1
Female	19	2	1	2	5	2020-05-19	2	18 Family Planning	2	1	2020-05-19	0	0	1
Female	17	2	1	2	5	2020-05-19	2	18 Family Planning	2	1	2020-05-19	0	0	1
Female	15	2	1	2	5	2020-05-19	2	18 Family Planning	2	1	2020-05-19	0	0	1
Female	15	2	1	2	1	2020-05-19	2	18 Family Planning	2	1	2020-05-19	0	0	1
Female	18	2	1	2	1	2020-05-19	2	18 Family Planning	2	1	2020-05-19	0	0	1
Female	19	2	1	2	1	2020-05-19	2	18 Family Planning	2	1	2020-05-19	0	0	1
Female	18	2	1	2	1	2020-05-19	2	20 STI –screening /treatment	1	0		99	99	1
Female	18	2	1	2	1	2020-05-19	2	13 HIV Rapid Test/HTS	1	1	2020-05-19	0	0	1
Female	15	2	1	2	1	2020-05-19	2	13 HIV Rapid Test/HTS	1	0		99	99	1
Female	18	2	1	2	1	2020-05-19	1	13 HIV Rapid Test/HTS	1	0		99	99	1
Female	18	2	1	2	1	2020-05-19	2	31 PREP	1	1	2020-05-19	0	0	1
Female	18	2	1	2	1	2020-05-19	2	31 PREP	1	1	2020-05-19	0	0	1
Female	19	2	1	2	1	2020-05-19	2	31 PREP	1	1	2020-05-19	3	1	1
Female	19	2	1	2	1	2020-05-19	2	13 HIV Rapid Test/HTS	1	0		99	99	1
Female	16	2	1	2	4	2020-05-19	1	18 Family Planning	2	1	2020-05-19	3	1	1
Female	15	2	1	2	4	2020-05-19	1	18 Family Planning	2	1	2020-05-19	3	1	1
Female	17	2	1	2	4	2020-05-19	1	18 Family Planning	2	1	2020-05-19	3	1	1
Female	19	2	1	2	4	2020-05-19	1	18 Family Planning	2	1	2020-05-19	3	1	1
Female	19	2	1	2	4	2020-05-19	1	18 Family Planning	2	1	2020-05-19	3	1	1
Female	19	2	1	2	4	2020-05-19	1	18 Family Planning	2	1	2020-05-19	3	1	1
Female	19	2	1	2	4	2020-05-19	1	18 Family Planning	2	1	2020-05-19	3	1	1
[truncated: 6,801 more rows]
